# Supplementary material for: Prevalence and factors associated with moderate-to-severe anaemia among virally suppressed people with HIV at a tertiary hospital in Zambia
Source: PLoS One. 2024 Aug 26;19(8):e0303734. doi: 10.1371/journal.pone.0303734 (PMC11346727; doi:10.1371/journal.pone.0303734)
Supplement: S2 File — (XLSX) [file pone.0303734.s002.xlsx]

## Sheet: ModSever Virally suppressed
	sex	age	hypertensive	height	weight	bmi	viral_load	cd4_count	hbsag	syphilis	name_art_taken	based_regimen	nrtis	nrti_1	nrti_2	hb	c_smoke	physical_a	dur__cat	income	mcv	mch	neutrophils	lymphocytes	monocytes	wbc	duration__art	time_art_taken	current_tb	ever_had_tb	Cat_Mod_Sev_Hb	Cat_MCV	dur art	Cat_MCH	Cat_BMI	regimencat	regim	bmicat	duration	NRTIcat	ARTtaken	ARTtakencat
1	2	18	2	160	60	17.5	0	494	0	0	atripla	efv	tdf/3tc	tdf	3tc	24.3	0	0	1	1	99	29.2	1.17	2.6	0.52	4.3	61	3	2	2	1	2	4	2	1	4	2	1	4	3	4	2
2	2	37	2	164	55	20.4	24	315	0	0	atripla	efv	tdf/3tc	tdf	3tc	22.5	0	0	1	1	102	31.3	2.14	1.63	0.33	4.1	57	3	2	2	1	3	4	2	2	4	2	2	4	3	4	2
3	2	37				24	72	284	0	0	atripla	efv	tdf/3tc	tdf	3tc	20															1				2	4	2	2		3	4	2
4	1	28	2	164	64	23	21	290	0	0	tld	dtg	tdf/3tc	tdf	3tc	19.6	0	0	3	0	105	32.4	2	1	0	3.6	4	1	2	2	1	3	1	2	2	3	3	2	1	3	7	4
5	2	48				28	20	209	0	0	atripla	efv	tdf/3tc	tdf	3tc	19															1				2	4	2	3		3	4	2
6	2	72	2	160	65	30.2	165	347	0	1	tld	dtg	tdf/3tc	tdf	3tc	18.7	0	0	3	0	100	29.8	3.99	1.98	0.33	6.3	8	1	2	2	1	3	2	2	2	3	3		1	3	7	4
7	1	52	1	175	89	23.2	513	253	0	1	tld	dtg	tdf/3tc	tdf	3tc	18.3	0	0	3	0	92	26.6	5.36	1.88	0.56	7.8	1	1	2	1	1	2	1	1	2	3	3	2	1	3	7	4
8	2	41	2	170	92	27.6	0	589	0	0	atripla	efv	tdf/3tc	tdf	3tc	18.2	0	0	3	1	87	25.1	2.08	3.58	0.44	6.1	75	3	2	2	1	2	4	1	2	4	2	3	4	3	4	2
9	1	20				18	20	240	0	1	atripla	efv	tdf/3tc	tdf	3tc	18															1				1	4	2	1		3	4	2
10	1	65	2	178	78	18.9	162	350	0	0	atripla	efv	tdf/3tc	tdf	3tc	17.7		0	2	0	104	31.6	2.61	1.5	0.29	4.4	80	3	2	1	1	3	4	2	2	4	2	2	4	3	4	2
11	1	45	2	185	68.5	22.6	32	475	0	1	tld	dtg	tdf/3tc	tdf	3tc	17.6	0	0	1	1	94.4	29.8	0	2.01	0	8.1	7	1	2	1	1	2	2	2	2	3	3	2	1	3	7	4
12	1	53	1	167	57	19.2	0	942	0	0	tld	dtg	tdf/3tc	tdf	3tc	17.6	0	0	3	0	93.4	34	3.37	4.91	0.82	9.1	2	1	2	1	1	2	1	2	2	3	3	2	1	3	7	4
13	1	24	2	173	53	24.6	0	561	0	0	tld	dtg	tdf/3tc	tdf	3tc	17.5	0	0	3	0	104	32.2	2.36	2.65	0.58	5.6	4	1	2	2	1	3	1	2	2	3	3	2	1	3	7	4
14	1	41	2	172	62	22.7	20	524	0	0	tld	dtg	tdf/3tc	tdf	3tc	17.3	0	0	3	1	98	30.2	3.95	3.32	0.63	7.9	9	1	2	2	1	2	2	2	2	3	3	2	1	3	7	4
15	1	43	2	165	62	19.2	0	299	0	0	truvada+nvp	nvp	tdf/3tc	tdf	3tc	17.2	0	1	1	1	107	33.6	5.39	1.35	0.45	7.2	126	1,3	2	2	1	3	4	2	2	5	2	2	4	3	11	5
16	1	30				26	218	1164	0	0	atripla	efv	tdf/3tc	tdf	3tc	17															1				2	4	2	3		3	4	2
17	1	41				25	20	383	1	0	atripla	efv	tdf/3tc	tdf	3tc	17															1				2	4	2	3		3	4	2
18	1	47	1	179	71	28	0	615	0	0	atripla	efv	tdf/3tc	tdf	3tc	17	0	0	3	0	101	32	2	2	0	4	86	3	2	2	1	3	4	2	2	4	2	3	4	3	4	2
19	1	46	2	181	67	22	672	597	0	0	abc+3tc+efv	efv	abc/3tc	abc	3tc	16.9	0	0	3	0	101.6	34.1	1.88	2.04	0.38	4.3	81	1,3	2	2	1	3	4	2	2	4	2	2	4	1	2	1
20	1	49	1	170	69	29.2	393	617	1	0	atripla	efv	tdf/3tc	tdf	3tc	16.9	0	0	1	1	94	30.2	3	2	0	5.8	64	3	2	2	1	2	4	2	2	4	2	3	4	3	4	2
21	1	36	2	168	55	25.2	56	729	0	0	tld	dtg	tdf/3tc	tdf	3tc	16.9	0	1	3	1	97	30.1	2.93	2.5	0.37	5.8	8	1	2	2	1	2	2	2	2	3	3	3	1	3	7	4
22	1	20	2	165	54	23.4	0	485	0	0	tld	dtg	tdf/3tc	tdf	3tc	16.8	0	0	3	0	85.6	29.8	4.3	1.92	0.52	6.8	10	1	2	1	1	2	2	2	2	3	3	2	1	3	7	4
23	1	44	2	174	55	18.6	0	256	0	0	atripla	efv	tdf/3tc	tdf	3tc	16.7	0	0	3	0	114	33.3	3.53	1.57	0.3	5.4	68	3	2	2	1	3	4	2	2	4	2	2	4	3	4	2
24	1	20	2	168	59	22.2	20	684	0	0	tld	dtg	tdf/3tc	tdf	3tc	16.6	0	1	3	0	99	30.2	1.99	3.21	0.4	5.6	9	1	2	2	1	2	2	2	2	3	3	2	1	3	7	4
25	1	50	2	177	98	19.5	0	568	0	1	tld	dtg	tdf/3tc	tdf	3tc	16.6	0	0	3	0	105	32.9	1.91	2.77	0.72	5.4	8	1	2	1	1	3	2	2	2	3	3	2	1	3	7	4
26	1	44	2	174	70	26.9	0	572	0	0	tld	dtg	tdf/3tc	tdf	3tc	16.6	1	0	3	1	91.8	31	3.05	2.13	1.82	7	9	1	2	1	1	2	2	2	2	3	3	3	1	3	7	4
27	1	38	2	162	52	19.2	0	571	0	0	atripla	efv	tdf/3tc	tdf	3tc	16.4	0	1	3	0	95.2	32.7	1.38	1.31	0.52	3.2	73	3	2	1	1	2	4	2	2	4	2	2	4	3	4	2
28	1	63	1	163	67	18.2	920	328	0	0	atripla	efv	tdf/3tc	tdf	3tc	16.3	0	1	1	0	98.6	32.7	3.03	1.7	0.27	5	72	3	2	2	1	2	4	2	1	4	2	1	4	3	4	2
29	1	42	2	164	64	18.9	0	492	0	0	atripla	efv	tdf/3tc	tdf	3tc	16.3	0	0	3	1	95.4	31.5	1.93	2.06	0.71	4.7	144	3	2	2	1	2	4	2	2	4	2	2	4	3	4	2
30	1	24	2	164	46	17.9	0	393	0	0	tld	dtg	tdf/3tc	tdf	3tc	16.3	0	1	3	1	98	31.3	3.54	1.68	0.28	5.5	4	3	2	2	1	2	1	2	1	3	3	1	1	3	7	4
31	1	54	2	175	53	18.9	236	489	0	1	atripla	efv	tdf/3tc	tdf	3tc	16.2	0	0	3	0	32	32.7	1.91	2.7	0.48	5.1	69	3	2	1	1	1	4	2	2	4	2	2	4	3	4	2
32	1	29	2	178	66	25.9	0	278	0	0	azt+3tc+atv/r	atv/r	azt/3tc	azt	3tc	16.2	0	0	1	0	104	31.6	1.94	1.52	0.24	3.7	11	1,3	2	2	1	3	2	2	2			3	1	2	6	3
33	1	37	2	180	59	18.7	227	886	0	0	tld	dtg	tdf/3tc	tdf	3tc	16.1	0	0	3	0	95.9	32.8	1.09	1.57	0.23	2.9	9	3	2	1	1	2	2	2	2	3	3	2	1	3	7	4
34	1	45	2	177	60	17.1	20	437	0	0	tld	dtg	tdf/3tc	tdf	3tc	16.1	0	0	1	0	90	26.6	2.3	1.94	0.36	4.5	8	1	2	1	1	2	2	1	1	3	3	1	1	3	7	4
35	1	37	2	182	75	18.1	0	834	0	0	tld	dtg	tdf/3tc	tdf	3tc	16.1	0	0	1	0	101	32.3	3.84	2.68	0.28	6.8	6	1	2	2	1	3	1	2	1	3	3	1	1	3	7	4
36	1	18	2	168	62	21.3	868	603	0	0	tld	dtg	tdf/3tc	tdf	3tc	16	0	0	3	0	99	31	2	3	0	5	1	1	2	1	1	2	1	2	2	3	3	2	1	3	7	4
37	1	39				20	401		0	1	atripla	efv	tdf/3tc	tdf	3tc	16															1				2	4	2	2		3	4	2
38	1	31				23	285	707	0	0	atripla	efv	tdf/3tc	tdf	3tc	16															1				2	4	2	2		3	4	2
39	1	39				22	139	101	0	0	atripla	efv	tdf/3tc	tdf	3tc	16															1				2	4	2	2		3	4	2
40	1	34				22	132	257	0	1	atripla	efv	tdf/3tc	tdf	3tc	16															1				2	4	2	2		3	4	2
41	1	48				27	77	436	0	0	atripla	efv	tdf/3tc	tdf	3tc	16															1				2	4	2	3		3	4	2
42	1	42				22	48	251	0	0	atripla	efv	tdf/3tc	tdf	3tc	16															1				2	4	2	2		3	4	2
43	1	41				23	20	446	0	0	atripla	efv	tdf/3tc	tdf	3tc	16															1				2	4	2	2		3	4	2
44	1	35				21	20	275	0	0	atripla	efv	tdf/3tc	tdf	3tc	16															1				2	4	2	2		3	4	2
45	1	49				23	20	401	0	0	atripla	efv	tdf/3tc	tdf	3tc	16															1				2	4	2	2		3	4	2
46	1	46				23	20	450	0	0	atripla	efv	tdf/3tc	tdf	3tc	16															1				2	4	2	2		3	4	2
47	1	46				20	20	345	0	0	truvada+nvp	nvp	tdf/3tc	tdf	3tc	16															1				2	5	2	2		3	11	5
48	1	45				19	20	558	0	0	atripla	efv	tdf/3tc	tdf	3tc	16															1				2	4	2	2		3	4	2
49	1	42				26	20	520	0	0	atripla	efv	tdf/3tc	tdf	3tc	16															1				2	4	2	3		3	4	2
50	1	38				25	20	450	0	0	atripla	efv	tdf/3tc	tdf	3tc	16															1				2	4	2	3		3	4	2
51	1	38				20	20	503	0	0	atripla	efv	tdf/3tc	tdf	3tc	16															1				2	4	2	2		3	4	2
52	1	36				21	20		0	0	atripla	efv	tdf/3tc	tdf	3tc	16															1				2	4	2	2		3	4	2
53	1	35				20	20	194	0	0	atripla	efv	tdf/3tc	tdf	3tc	16															1				2	4	2	2		3	4	2
54	2	35				17	20	536	0	0	atripla	efv	tdf/3tc	tdf	3tc	16															1				1	4	2	1		3	4	2
55	2	53				28	20	872	0	0	atripla	efv	tdf/3tc	tdf	3tc	16															1				2	4	2	3		3	4	2
56	1	43				22	20	529	0	0	atripla	efv	tdf/3tc	tdf	3tc	16															1				2	4	2	2		3	4	2
57	1	32				25	20	472	0	0	atripla	efv	tdf/3tc	tdf	3tc	16															1				2	4	2	3		3	4	2
58	1	44	2	167	55	18.1	42	365	0	0	tld	dtg	tdf/3tc	tdf	3tc	15.9	0	0	1	1	92	27.9	5.34	1.73	0.63	7.7	4	1	2	1	1	2	1		1	3	3	1	1	3	7	4
59	1	55	2	150	50	23.8	0	442	0	0	atripla	efv	tdf/3tc	tdf	3tc	15.9	0	0	1	0	96	29	2.14	2.04	1.02	5.2	104	3	2	2	1	2	4	2	2	4	2	2	4	3	4	2
60	1	18	2	163	51	18.8	640	524	0	0	atripla	efv	tdf/3tc	tdf	3tc	15.8	0	0	1	0	92	27.6	1.72	1.78	0.3	3.8	43	3	2	2	1	2	4		2	4	2	2	4	3	4	2
61	2	52	1	152	59	18.1	55	593	0	0	tld	dtg	tdf/3tc	tdf	3tc	15.8	1	0	3	0	93.2	33.5	2.16	2.09	0.45	4.7	1	3	2	2	1	2	1	2	1	3	3	1	1	3	7	4
62	1	45	2	173	60	18.3	0	354	0	0	atripla	efv	tdf/3tc	tdf	3tc	15.8	0	1	2	0	107	33.3	2.08	1.49	0.43	4	62	3	2	2	1	3	4	2	1	4	2	1	4	3	4	2
63	2	44	2	173	78	22.5	0	693	0	0	atripla	efv	tdf/3tc	tdf	3tc	15.8	0	0	3	1	98.7	33.2	1.66	1.75	0.7	4.1	68	3	2	2	1	2	4	2	2	4	2	2	4	3	4	2
64	1	50	2	165	55	22.9	0	372	0	1	tld	dtg	tdf/3tc	tdf	3tc	15.8	0	1	2	1	103	32.2	2.13	1.81	0.46	4.4	8	1	2	2	1	3	2	2	2	3	3	2	1	3	7	4
65	1	50	2	177	82	21.3	505	349	0	0	azt+3tc+aluvia	aluvia	azt/3tc	azt	3tc	15.7	0	1	3	1	105.7	37	2.43	1.28	0.29	4	46	1,3	2	2	1	3	4	2	2	1	1	2	4	2	5	3
66	1	51	2	185	62	20.2	82	769	1	0	atripla	efv	tdf/3tc	tdf	3tc	15.7	0	0	3	1	107	33.6	1.9	3.2	0.4	5.5	61	3	2	1	1	3	4	2	2	4	2	2	4	3	4	2
67	1	45	2	181	80	23.4	81	320	0	1	azt+3tc+aluvia	aluvia	azt/3tc	azt	3tc	15.7	0	0	3	1	94	30.5	3	1.36	0.64	5	92	1,3	2	1	1	2	4	2	2	1	1	2	4	2	5	3
68	1	42	2	171	49	20	50	453		1	atripla	efv	tdf/3tc	tdf	3tc	15.7	0	0	3	0	99	31.6	4.34	1.24	0.43	6	39	3	2	1	1	2	4	2	2	4	2	2	4	3	4	2
69	1	51	2	176	76	23.3	0	451	0	0	atripla	efv	tdf/3tc	tdf	3tc	15.7	0	0	1	1	107	33.4	2.03	1.59	0.82	4.5	67	3	2	2	1	3	4	2	2	4	2	2	4	3	4	2
70	1	18	2	169	63	22.8	868	603	0	0	tld	dtg	tdf/3tc	tdf	3tc	15.6	0	0	3	1	99	31.4	2.12	2.71	0.27	5.1	4	3	2	1	1	2	1	2	2	3	3	2	1	3	7	4
71	1	44	2	168	53	16.7	0	824	0	0	tld	dtg	tdf/3tc	tdf	3tc	15.6	0	1	1	0	96.6	31.5	3.51	2.3	0.88	6.7	6	1	2	1	1	2	1	2	1	3	3	1	1	3	7	4
72	1	64	2	173	73	23.9	0	1398	0	0	tld	dtg	tdf/3tc	tdf	3tc	15.6	0	0	3	0	94	27.8	2.46	2.53	0.41	5.4	7	1	2	1	1	2	2		2	3	3	2	1	3	7	4
73	1	60	1	184	102	27.6	0	1766	0	0	tld	dtg	tdf/3tc	tdf	3tc	15.6	0	0	3	0	81.4	26.4	2.2	2.91	0.49	5.6	4	3	2	2	1	2	1	1	2	3	3	3	1	3	7	4
74	1	43	2	159	52	25.2	109	491	0	0	atripla	efv	tdf/3tc	tdf	3tc	15.5	0	0	2		94	29	2.51	1.57	0.32	4.4	25	3	2	1	1	2	3	2	2	4	2	3	3	3	4	2
75	1	32	2	171	69	20.6	28	638	0	0	tld	dtg	tdf/3tc	tdf	3tc	15.5	0	0	3	0	89	26.9	1.74	1.91	0.25	3.9	1	1	2	2	1	2	1	1	2	3	3	2	1	3	7	4
76	1	36	2	200	78	19.2	20	1115	0	0	tld	dtg	tdf/3tc	tdf	3tc	15.5	0	0	3	0	99	31.1	2.65	1.79	0.27	4.7	8	1	2	2	1	2	2	2	2	3	3	2	1	3	7	4
77	2	42	2	168	76	20.2	0	1131	0	0	atripla	efv	tdf/3tc	tdf	3tc	15.5	0	0	1	0	94.4	32	5.39	2.26	0.45	8.1	34	3	2	2	1	2	3	2	2	4	2	2	3	3	4	2
78	1	41	1	169	65	31.4	0	2	0	1	tld	dtg	tdf/3tc	tdf	3tc	15.5	0	0	3	0	96	29.9	3.59	1.51	0.3	5.4	7	1	2	1	1	2	2	2	2	3	3	4	1	3	7	4
79	1	62	1	179	82	23.1	506	705	0	0	tld	dtg	tdf/3tc	tdf	3tc	15.4	0	1	1	0	89.5	29.4	2.11	2.42	0.42	5	5	1	2	2	1	2	1	2	2	3	3	2	1	3	7	4
80	1	26	2	175	98	20.4	189	1396	0	0	tld	dtg	tdf/3tc	tdf	3tc	15.4	0	1	3	0	94	28.9	4.39	3.48	0.43	8.3	7	3	2	2	1	2	2	2	2	3	3	2	1	3	7	4
81	1	58	2	178	87	22.1	240	489	0	0	tld	dtg	tdf/3tc	tdf	3tc	15.3	0	1	1	0	90.6	29.9	3.45	1.05	0.4	4.9	8	1	2	1	1	2	2	2	2	3	3	2	1	3	7	4
82	1	24	2	162	44	25.3	57	352	0	0	atripla	efv	tdf/3tc	tdf	3tc	15.3	0	0	1	0	95.9	31.3	1.43	1.22	0.65	3.3	32	3	2	2	1	2	3	2	2	4	2	3	3	3	4	2
83	1	48	2	174	78	18.2	0	1268	0	0	atripla	efv	tdf/3tc	tdf	3tc	15.3	0	1	3	1	116	37	3.22	3.17	0.41	6.8	61	3	2	1	1	3	4	2	1	4	2	1	4	3	4	2
84	1	55	2	184	84	25.1	0	539	0	0	azt+3tc+aluvia	aluvia	azt/3tc	azt	3tc	15.3	0	0	3	0	114	35.8	4.1	2.6	0.5	7.2	11	1,3	2	2	1	3	2	2	2	1	1	3	1	2	5	3
85	2	52	1	162	54	19.9	0	370	0	0	atripla	efv	tdf/3tc	tdf	3tc	15.3	0	1	1	1	87.8	33.8					72	3	1	2	1	2	4	2	2	4	2	2	4	3	4	2
86	1	41	1	184	76	19.6	0	774	0	0	azt+3tc+aluvia	aluvia	azt/3tc	azt	3tc	15.3	0	0	3	0	107	33.3	2.96	2.17	0.36	5.5	65	3	2	2	1	3	4	2	2	1	1	2	4	2	5	3
87	2	39	1	156	93	18.6	0	640	0	0	abc+3tc+nvp	nvp	abc/3tc	abc	3tc	15.3	0	0	1	0	100	29.9	2.36	1.84	0.4	4.6	12	1,3	2	2	1	3	2	2	2	5	2	2	1	1	3	1
88	1	49	2	167	68	20.8	0	368	0	0	atripla	efv	tdf/3tc	tdf	3tc	15.3	0	0	3	0	93	29.8	2.28	1.96	0.45	4.7	71	3	2	2	1	2	4	2	2	4	2	2	4	3	4	2
89	1	59	2	170	54	17.7	0	278	0	0	atripla	efv	tdf/3tc	tdf	3tc	15.3	0	0	3	0	91	26.9	3.08	2.31	0.41	5.8	67	3	2	1	1	2	4	1	1	4	2	1	4	3	4	2
90	1	37	2	171	64	34.9	28	665	0	0	tld	dtg	tdf/3tc	tdf	3tc	15.2	1	0	3	0	105	32.1	3.46	2.95	0.48	6.9	6	1	2	2	1	3	1	2	2	3	3	4	1	3	7	4
91	1	32	2	170	57	24.6	23	393	0	0	tld	dtg	tdf/3tc	tdf	3tc	15.2	0	0	3	0	104	32.9	1.6	2.26	0.34	4.2	1	1	2	2	1	3	1	2	2	3	3	2	1	3	7	4
92	1	39	2	172.5	58	22.3	0	1190	0	0	atripla	efv	tdf/3tc	tdf	3tc	15.2	0	0	3	1	111	33.8	2.84	2.23	0.33	5.4	22	3	2	2	1	3	3	2	2	4	2	2	2	3	4	2
93	1	54	2	178	87	25	0	608	0	0	azt+3tc+aluvia	aluvia	azt/3tc	azt	3tc	15.2	0	1	3	0	111	33.1	3.97	2.21	0.42	6.6	53	1,3	2	2	1	3	4	2	2	1	1	3	4	2	5	3
94	2	41	2	172	82	20.5	0	389	0	0	atripla	efv	tdf/3tc	tdf	3tc	15.2	0	0	3	0	91.6	32.6		1.42		6.2	57	3	2	2	1	2	4	2	2	4	2	2	4	3	4	2
95	1	62	1	170	73	19.2	0	353	0	0	abc+3tc+efv	efv	tdf/3tc	tdf	3tc	15.2	0	0	3	0	99	31.3	1.48	1.19	0.22	2.9	80	3	2	2	1	2	4	2	2	4	2	2	4	3	2	1
96	1	41	2	110	72	27.5	36	246	0	0	tld	dtg	tdf/3tc	tdf	3tc	15.1	0	0	1	0	95	28.4	4	1	0	5.9	7	1	2	1	1	2	2	2	2	3	3	3	1	3	7	4
97	1	69	1	172	60	20.7	0	391	0	0	truvada+nvp	nvp	tdf/3tc	tdf	3tc	15.1	0	0	3	0	107	33.6	2.45	2.21	0.24	4.9	71	1,3	2	1	1	3	4	2	2	5	2	2	4	3	11	5
98	1	51	2	176	55	25.7	0	226	0	0	atripla	efv	tdf/3tc	tdf	3tc	15.1	0	0	2	0	104	33.6	3.82	2.28	0.2	5.3	71	3	2	1	1	3	4	2	2	4	2	3	4	3	4	2
99	1	33	2	175	70	23.2	0	708	0	0	tld	dtg	tdf/3tc	tdf	3tc	15.1	0	1	3	1	97	29.7	2.45	1.72	0.33	4.5	3	3	2	2	1	2	1	2	2	3	3	2	1	3	7	4
100	1	39	2	171	90	24.5	0	430	0	1	atripla	efv	tdf/3tc	tdf	3tc	15.1	0	0	3	0	94	28.7	2.18	2.54	0.78	5.5	69	3	2	1	1	2	4	2	2	4	2	2	4	3	4	2
101	1	52				20	931	185	0	0	atripla	efv	tdf/3tc	tdf	3tc	15															1				2	4	2	2		3	4	2
102	1	31				20	905	311	1	0	atripla	efv	tdf/3tc	tdf	3tc	15															1				2	4	2	2		3	4	2
103	1	43				25	307	316	0	0	atripla	efv	tdf/3tc	tdf	3tc	15															1				2	4	2	3		3	4	2
104	1	39				20	245	1189	0	0	atripla	efv	tdf/3tc	tdf	3tc	15															1				2	4	2	2		3	4	2
105	1	46	2	168	54.6	16.8	222	407	0	1	atripla	efv	tdf/3tc	tdf	3tc	15	0	0	3		88	27	2	1	0	4	67	3	2	2	1	2	4	1	1	4	2	1	4	3	4	2
106	1	40				32	221	281	0	1	atripla	efv	tdf/3tc	tdf	3tc	15															1				2	4	2	4		3	4	2
107	1	49				26	140	370	0	0	atripla	efv	tdf/3tc	tdf	3tc	15															1				2	4	2	3		3	4	2
108	2	34				22	107	442	0	0	atripla	efv	tdf/3tc	tdf	3tc	15															1				2	4	2	2		3	4	2
109	1	61	1	179	65	21.5	70	430	0	0	atripla	efv	tdf/3tc	tdf	3tc	15	0	0	3	1	105	31.6				3.9	9	1	2	1	1	3	2	2	2	4	2	2	1	3	4	2
110	1	33				18	60	719	0	0	atripla	efv	tdf/3tc	tdf	3tc	15															1				1	4	2	1		3	4	2
111	2	46	2	181	63	21.1	22	189	1	0	atripla	efv	tdf/3tc	tdf	3tc	15	0	0	3	0	104	32	2	2	0	4	72	3	2	1	1	3	4	2	2	4	2	2	4	3	4	2
112	1	39				18	22	733	0	0	atripla	efv	tdf/3tc	tdf	3tc	15															1				1	4	2	1		3	4	2
113	1	54				20	20	243	0	0	atripla	efv	tdf/3tc	tdf	3tc	15															1				2	4	2	2		3	4	2
114	1	47				20	20	272	0	0	atripla	efv	tdf/3tc	tdf	3tc	15															1				2	4	2	2		3	4	2
115	1	43				24	20	427	0	0	atripla	efv	tdf/3tc	tdf	3tc	15															1				2	4	2	2		3	4	2
116	1	42				18	20	389	0	0	atripla	efv	tdf/3tc	tdf	3tc	15															1				1	4	2	1		3	4	2
117	1	41				24	20	181	0	0	atripla	efv	tdf/3tc	tdf	3tc	15															1				2	4	2	2		3	4	2
118	2	40				22	20	675	0	1	atripla	efv	tdf/3tc	tdf	3tc	15															1				2	4	2	2		3	4	2
119	1	40				20	20	1	0	0	atripla	efv	tdf/3tc	tdf	3tc	15															1				2	4	2	2		3	4	2
120	1	39				20	20	151	0	0	atripla	efv	tdf/3tc	tdf	3tc	15															1				2	4	2	2		3	4	2
121	2	36				24	20	306	0	0	atripla	efv	tdf/3tc	tdf	3tc	15															1				2	4	2	2		3	4	2
122	1	34				31	20	493	0	0	atripla	efv	tdf/3tc	tdf	3tc	15															1				2	4	2	4		3	4	2
123	1	32				21	20	356	0	0	atripla	efv	tdf/3tc	tdf	3tc	15															1				2	4	2	2		3	4	2
124	2	24				23	20	413	0	0	atripla	efv	tdf/3tc	tdf	3tc	15															1				2	4	2	2		3	4	2
125	2	19				20	20	674	1	1	atripla	efv	tdf/3tc	tdf	3tc	15															1				2	4	2	2		3	4	2
126	1	61				17	20	221	0	0	atripla	efv	tdf/3tc	tdf	3tc	15															1				1	4	2	1		3	4	2
127	2	38				18	20	138	0	0	atripla	efv	tdf/3tc	tdf	3tc	15															1				1	4	2	1		3	4	2
128	1	32				21	20	282	0	0	atripla	efv	tdf/3tc	tdf	3tc	15															1				2	4	2	2		3	4	2
129	2	31				23	20	795	0	0	atripla	efv	tdf/3tc	tdf	3tc	15															1				2	4	2	2		3	4	2
130	2	30				23	20	520	0	0	atripla	efv	tdf/3tc	tdf	3tc	15															1				2	4	2	2		3	4	2
131	1	29				21	20	953	0	1	atripla	efv	tdf/3tc	tdf	3tc	15															1				2	4	2	2		3	4	2
132	2	29				20	20	210	0	1	atripla	efv	tdf/3tc	tdf	3tc	15															1				2	4	2	2		3	4	2
133	2	24				23	20	876	0	1	atripla	efv	tdf/3tc	tdf	3tc	15															1				2	4	2	2		3	4	2
134	1	40				25	20	142	0	0	atripla	efv	tdf/3tc	tdf	3tc	15															1				2	4	2	3		3	4	2
135	1	37				25	20	1149	0	1	atripla	efv	tdf/3tc	tdf	3tc	15															1				2	4	2	3		3	4	2
136	1	36				22	20	136	0	0	atripla	efv	tdf/3tc	tdf	3tc	15															1				2	4	2	2		3	4	2
137	1	34				19	20	257	0	0	atripla	efv	tdf/3tc	tdf	3tc	15															1				2	4	2	2		3	4	2
138	1	32				22	20	389	0	0	atripla	efv	tdf/3tc	tdf	3tc	15															1				2	4	2	2		3	4	2
139	1	23				22	20	540	0	0	atripla	efv	tdf/3tc	tdf	3tc	15															1				2	4	2	2		3	4	2
140	1	51				22	20	802	0	0	atripla	efv	tdf/3tc	tdf	3tc	15															1				2	4	2	2		3	4	2
141	1	45				20	20	337	0	0	atripla	efv	tdf/3tc	tdf	3tc	15															1				2	4	2	2		3	4	2
142	1	39				21	20	123	0	0	atripla	efv	tdf/3tc	tdf	3tc	15															1				2	4	2	2		3	4	2
143	2	41	2	173	91	25.1	0	663	0	0	azt+3tc+aluvia	aluvia	azt/3tc	azt	3tc	15	0	0	1	0	118	36.6				4.09	12	3	2	2	1	3	2	2	2	1	1	3	1	2	5	3
144	1	36	2	170	61	23	0	262	0	0	atripla	efv	tdf/3tc	tdf	3tc	15	0	0	3	1	90	27.6	3.02	1.49	0.39	4.9	37	3	2	1	1	2	4		2	4	2	2	4	3	4	2
145	1	61	2	171.3	86	21.2	324	884	0	0	atripla	efv	tdf/3tc	tdf	3tc	14.9	0	0	3	0	91	27.8	3.23	2.88	0.49	6.6	41	3	2	1	1	2	4		2	4	2	2	4	3	4	2
146	1	59	2	167	45	25.6	44	355	0	0	atripla	efv	tdf/3tc	tdf	3tc	14.9	0	1	1	0	95.6	31.5	4.1	1.19	0.71	6	69	3	2	2	1	2	4	2	2	4	2	3	4	3	4	2
147	1	35	2	163	60	17.8	0	481	0	0	atripla	efv	tdf/3tc	tdf	3tc	14.9	0	0	3	0	107	33.9	3.5	2.51	0.58	6.6	44	3	2	1	1	3	4	2	1	4	2	1	4	3	4	2
148	1	42	2	169	52.5	20	808	261	1	1	atripla	efv	tdf/3tc	tdf	3tc	14.8	0	1	1	0	93.4	31.6	1.78	0.83	0.29	2.9	67	3	2	1	1	2	4	2	2	4	2	2	4	3	4	2
149	1	48	1	190	150	23.1	498	1532	0	0	tld	dtg	tdf/3tc	tdf	3tc	14.8	0	0	1	1	88.8	28	6.05	2.64	1.01	9.7	8	1	2	2	1	2	2	2	2	3	3	2	1	3	7	4
150	1	63	2	169	84	20.4	474	767	0	1	tld	dtg	tdf/3tc	tdf	3tc	14.8	0	0	3	0	90	27.9	2.3	2.2	0.3	4.8	3	1	2	1	1	2	1		2	3	3	2	1	3	7	4
151	1	48	2	173	60	18.4	206	226	1	1	atripla	efv	tdf/3tc	tdf	3tc	14.8	0	0	3	0	96	29.8	1.37	1.2	0.22	2.8	51	3	2	2	1	2	4	2	1	4	2	1	4	3	4	2
152	2	50	2	161	54	30.5	23	301	0	0	atripla	efv	tdf/3tc	tdf	3tc	14.8	0	0	3	1	96	31.6	2	2	0	3.8	74	3	2	2	1	2	4	2	2	4	2		4	3	4	2
153	1	46	1	178	108	25.4	0	291	0	0	tld	dtg	tdf/3tc	tdf	3tc	14.8	0	1	1	0	94	29.8	2.46	1.55	0.28	4.3	1	1,3	2	2	1	2	1	2	2	3	3	3	1	3	7	4
154	1	37	2	166	63	34.1	0	432	0	0	atripla	efv	tdf/3tc	tdf	3tc	14.8	0	1	1	1	95	29.7	2	1	0	3.2	81	3	2	2	1	2	4	2	2	4	2	4	4	3	4	2
155	1	67	2	168	70.5	20.5	719	346	0	1	atripla	efv	tdf/3tc	tdf	3tc	14.7	0	0	1	0	87.4	31.3	2.32	1.28	0.4	4	69	3	2	2	1	2	4	2	2	4	2	2	4	3	4	2
156	2	57	2	156	63	19.8	150	1069	0	1	tld	dtg	tdf/3tc	tdf	3tc	14.7	0	0	1	1	102	31.5	3.33	2.67	0.3	6.3	8	1	2	1	1	3	2	2	2	3	3	2	1	3	7	4
157	1	42	2	182	57	24	89	735	0	0	atripla	efv	tdf/3tc	tdf	3tc	14.7	0	0	2	1	95	28.1	2.08	1.54	0.28	3.9	41	3	2	2	1	2	4	2	2	4	2	2	4	3	4	2
158	2	47	2	161	69	22.7	33	617	0	1	atripla	efv	tdf/3tc	tdf	3tc	14.7	0	0	1	1	97.8	32	2.68	2.01	0.51	5.2	69	3	2	2	1	2	4	2	2	4	2	2	4	3	4	2
159	1	35	2	179	77	27	20	237	0	0	atripla	efv	tdf/3tc	tdf	3tc	14.7	0	0	2	1	89.1	31.3	1.74	0.78	0.79	3.3	24	3	2	2	1	2	3	2	2	4	2	3	2	3	4	2
160	1	58	2	167	65	23.3	0	790	0	0	tld	dtg	tdf/3tc	tdf	3tc	14.7	0	0	3	0	95	27.7	1.96	2.22	0.52	4.7	4	1	2	2	1	2	1		2	3	3	2	1	3	7	4
161	1	46	2	166	40	24.7	141	1622	0	0	abc+3tc+efv	efv	abc/3tc	abc	3tc	14.6	0	1	3	1	107	33.3	2.73	2.55	0.42	5.7	32	1,3	2	2	1	3	3	2	2	4	2	2	3	1	2	1
162	1	23	2	168	73	18.1	128	531	0	0	truvada+dtg+atv/r	atv/r	tdf/3tc	tdf	3tc	14.6	0	0	3	0	91	27.2	1.25	2.14	0.21	3.6	8	1	2	2	1	2	2		1			1	1	3	10	5
163	2	65	1	152	46	24.5	25	380	0	0	tld	dtg	tdf/3tc	tdf	3tc	14.6	0	0	3	1	109	33.8	6.44	2.24	0.52	9.2	9	1	2	1	1	3	2	2	2	3	3	2	1	3	7	4
164	1	56	2	179	88	19.6	20	723	1	0	tld	dtg	tdf/3tc	tdf	3tc	14.6	0	0	3	0	102	30.6	1.75	2.75	0.3	4.8	4	1	2	1	1	3	1	2	2	3	3	2	1	3	7	4
165	1	49	2	184	66	26.6	0	231	0	0	tld	dtg	tdf/3tc	tdf	3tc	14.6	0	0	3	0	119	37.8	1.71	1.52	0.28	3.5	1	1	2	2	1	3	1	2	2	3	3	3	1	3	7	4
166	1	56	2	164	55	23	0	130	0	0	atripla	efv	tdf/3tc	tdf	3tc	14.6	0	0	3	1	102	33.1	3	1	0	3.5	44	3	2	1	1	3	4	2	2	4	2	2	4	3	4	2
167	1	46	2	173	44	20.1	0	434	0	0	atripla	efv	tdf/3tc	tdf	3tc	14.6	0	0	2	1	92.8	31.9	4.34	2.31	0.95	7.6	69	3	2	1	1	2	4	2	2	4	2	2	4	3	4	2
168	1	37	2	170	67	22.7	0	464	0	1	tld	dtg	tdf/3tc	tdf	3tc	14.6	0	0	2	0	97	30.1	1.52	1.79	0.3	3.6	1	1	2	2	1	2	1	2	2	3	3	2	1	3	7	4
169	2	52	2	165	65	38.2	0	597	0	0	atripla	efv	tdf/3tc	tdf	3tc	14.6	0	0	1	1	96	29.3	3.88	2.18	0.24	6.3	106	3	2	1	1	2	4	2	2	4	2	4	4	3	4	2
170	1	49	2	167	81.5	24.9	0	961	0	0	tld	dtg	tdf/3tc	tdf	3tc	14.6	0	1	3	1	91	26.6	1.8	3.61	0.3	5.8	1	1	2	1	1	2	1	1	2	3	3	2	1	3	7	4
171	2	42	2	165	76	31.6	260	853	0	0	atripla	efv	tdf/3tc	tdf	3tc	14.5	0	0	3	1	103.7	35.5	3	2	0	5.7	67	3	2	2	1	3	4	2	2	4	2	4	4	3	4	2
172	2	41	2	155	41	20.9	20	986	0	0	tld	dtg	tdf/3tc	tdf	3tc	14.5	0	1	3	0	95	29.2	3.46	2.56	0.28	6.3	1	1	2	2	1	2	1	2	2	3	3	2	1	3	7	4
173	2	75	1	158	88	18.2	0	851	0	1	tld	dtg	tdf/3tc	tdf	3tc	14.5	0	0	3	1	94	28.2	2.01	2.57	0.82	5.4	9	3	2	2	1	2	2	2	1	3	3	1	1	3	7	4
174	1	27	2	183	66	26.2	0	441	0	0	tld	dtg	tdf/3tc	tdf	3tc	14.5	0	1	3	1	90	27.9	2.13	1.19	0.28	3.6	12	1	2	2	1	2	2		2	3	3	3	1	3	7	4
175	1	46	2	171	63	22.2	0	152	0	0	atripla	efv	tdf/3tc	tdf	3tc	14.5	0	0	3	0	86	25.6	1.82	1.38	0.29	3.5	43	3	2	2	1	2	4	1	2	4	2	2	4	3	4	2
176	1	28	2	166	53	26.2	0	513	0	0	azt+3tc+aluvia	aluvia	azt/3tc	azt	3tc	14.5	0	0	2	0	78.1	24	1.87	2.23	0.6	4.7	63	1,3	2	1	1	1	4	1	2	1	1	3	4	2	5	3
177	1	41	2	168	74	23.1	677	625	0	0	atripla	efv	tdf/3tc	tdf	3tc	14.4	0	1	1	0	90	25.6	2.01	2.49	0.4	4.9	60	3	2	2	1	2	4	1	2	4	2	2	4	3	4	2
178	1	44	2	162	70	25.6	376	734	0	0	atripla	efv	tdf/3tc	tdf	3tc	14.4	0	0	1	0	91	28.6	1.83	1.91	0.36	4.1	43	3	2	1	1	2	4	2	2	4	2	3	4	3	4	2
179	2	50	2	169	84	23.5	24	688	0	0	atripla	efv	tdf/3tc	tdf	3tc	14.4	0	0	3	1	97	29.4	2.41	3.52	0.47	6.4	120	3	2	1	1	2	4	2	2	4	2	2	4	3	4	2
180	2	42	2	162	110	18.1	0	917	0	0	atripla	efv	tdf/3tc	tdf	3tc	14.4	0	0	3	1	100	30.8	1.43	3.7	0.48	5.6	68	3	2	1	1	3	4	2	1	4	2	1	4	3	4	2
181	1	59	2	186	88	20.7	0	556	0	0	abc+3tc+nvp	nvp	abc/3tc	tdf	3tc	14.4	0	0	3	0	101	30.6	2.49	2.86	0.35	5.7	96	1,3	2	2	1	3	4	2	2	5	2	2	4	1	3	1
182	2	49	2	159	64	20.3	0	816	0	0	atripla	efv	tdf/3tc	tdf	3tc	14.4	0	0	3	1	100	30	0.11	0.76	0.13	1	39	3	2	2	1	3	4	2	2	4	2	2	4	3	4	2
183	1	37	2	179	95	29.6	0	822	1	1	atripla	efv	tdf/3tc	tdf	3tc	14.4	0	1	3	0	93	28.5	3.19	2.34	0.37	5.9	68	3	2	1	1	2	4	2	2	4	2	3	4	3	4	2
184	1	50	1	166	70	22	428	1294	0	1	tld	dtg	tdf/3tc	tdf	3tc	14.3	0	0	1	0	92	28	1.92	3.07	0.31	5.3	1	1	2	2	1	2	1	2	2	3	3	2	1	3	7	4
185	1	57	2	169	50	23.3	31	468	0	0	tld	dtg	tdf/3tc	tdf	3tc	14.3	0	0	1	1	93.8	31.7	1.3	1.1	0.3	2.7	8	1	2	2	1	2	2	2	2	3	3	2	1	3	7	4
186	2	40	1	151	53.5	18.2	21	518	0	0	tld	dtg	tdf/3tc	tdf	3tc	14.3	0	0	2	1	89.3	28.3	4.88	1.74	0.38	7	4	3	2	2	1	2	1	2	1	3	3	1	1	3	7	4
187	1	40	2	171	53	22.9	20	346	0	0	atripla	efv	tdf/3tc	tdf	3tc	14.3	0	0	3	1	96	31	1.64	2.09	0.27	4	62	3	2	2	1	2	4	2	2	4	2	2	4	3	4	2
188	1	21	2	166	41	25.1	0	502	0	0	azt+3tc+aluvia	aluvia	azt/3tc	azt	3tc	14.3	0	0	3	1	103	35.3	2.33	2.71	10	5.6	39	1,3	2	2	1	3	4	2	2	1	1	3	4	2	5	3
189	1	65	2	163	57	20.8	656	451	0	1	atripla	efv	tdf/3tc	tdf	3tc	14.2	0	0	3	0	108	34.6	2.31	2.01	0.38	4.7	67	3	2	2	1	3	4	2	2	4	2	2	4	3	4	2
190	2	34	2	161	57	27.6	221	968	0	0	atripla	efv	tdf/3tc	tdf	3tc	14.2	0	0	3	0	94.4	31.8	2.09	3.08	0.43	5.6	82	3	2	2	1	2	4	2	2	4	2	3	4	3	4	2
191	2	53	2	173	87	22.7	181	1245	0	0	truvada+nvp	nvp	tdf/3tc	tdf	3tc	14.2	0	0	3	0	98	29.4	3.69	3.03	0.48	7.2	18	1,3	2	2	1	2	2	2	2	5	2	2	2	3	11	5
192	2	47	2	165	64	17.9	36	1094	0	0	atripla	efv	tdf/3tc	tdf	3tc	14.2	0	0	1	1	92	27.8	1.78	2.52	0.3	4.6	74	3	2	2	1	2	4		1	4	2	1	4	3	4	2
193	1	42	2	178	56	19	20	1051	0	1	atripla	efv	tdf/3tc	tdf	3tc	14.2	0	0	1	0	100	31.2	1.85	2.16	0.48	4.5	72	3	2	1	1	3	4	2	2	4	2	2	4	3	4	2
194	2	47	2	167	70	25.1	20	377	0	0	atripla	efv	tdf/3tc	tdf	3tc	14.2	0	0	3	1	97	29.9	2	2	0	4.7	73	3	2	1	1	2	4	2	2	4	2	3	4	3	4	2
195	2	55	2	170	81	22.1	20	1094	0	0	truvada+nvp	nvp	tdf/3tc	tdf	3tc	14.2	0	0	2	0	92	27.8	1.78	2.52	0.3	4.6	115	1,3	2	1	1	2	4		2	5	2	2	4	3	11	5
196	2	48	1	169	79	22.2	20	702	0	0	atripla	efv	tdf/3tc	tdf	3tc	14.2	1	0	3	1	92	26.8				5.28	58	3	2	2	1	2	4	1	2	4	2	2	4	3	4	2
197	1	72	1	179	109	26.7	0	847	0	0	abc+3tc+efv	efv	abc/3tc	tdf	3tc	14.2	0	1	3	1	100.5	33.5	3	1.92	0.58	5.5	34	1,3	2	2	1	3	3	2	2	4	2	3	3	1	2	1
198	2	54	1	155	75	22.1	0	894	0	0	atripla	efv	tdf/3tc	tdf	3tc	14.2	0	0	3	0	98	30.2	4.06	2.65	0.39	7.1	36	3	2	2	1	2	3	2	2	4	2	2	3	3	4	2
199	2	42	2	166.5	61	22	0	353	0	0	atripla	efv	tdf/3tc	tdf	3tc	14.2	0	0	3	0	91.8	29.8	4.35	2.39	0.96	7.7	51	3	2	2	1	2	4	2	2	4	2	2	4	3	4	2
200	2	23	2	154	59	19.5	0	708	0	0	atripla	efv	tdf/3tc	tdf	3tc	14.2	0	1	1	0	95	29.3	3.03	2.2	0.28	5.5	46	3	2	2	1	2	4	2	2	4	2	2	4	3	4	2
201	1	54	2	175	69	30.6	0	390	0	1	atripla	efv	tdf/3tc	tdf	3tc	14.2	0	0	1	0	81	23.6	2.74	2.89	0.57	6.2	19	3	2	1	1	2	3	1	2	4	2		2	3	4	2
202	2	58	2	164	66	24.7	380	877	0	0	atripla	efv	tdf/3tc	tdf	3tc	14.1	0	0	3	0	86	25.2	2.26	2.82	0.52	5.6	118	3	2	1	1	2	4	1	2	4	2	2	4	3	4	2
203	1	69	2	164	51	17	297	145	0	0	tld	dtg	tdf/3tc	tdf	3tc	14.1	0	0	3	1	103.9	34.1	3.03	0.9	1.87	5.8	4	1	2	2	1	3	1	2	1	3	3	1	1	3	7	4
204	1	38	2	183	62	29.4	168	644	0	0	tld	dtg	tdf/3tc	tdf	3tc	14.1	0	0	1	0	93	30.2	2	2	0	3.6	7	1	2	1	1	2	2	2	2	3	3	3	1	3	7	4
205	1	56	1	164.5	60	27	95	556	0	0	truvada+nvp	nvp	tdf/3tc	tdf	3tc	14.1	0	0	3	0	94	30.3	1.71	1.97	0.52	4.2	58	1,3	2	1	1	2	4	2	2	5	2	3	4	3	11	5
206	2	45	2	159	57	22.3	58	1050	1	0	atripla	efv	tdf/3tc	tdf	3tc	14.1	0	0	1	1	95	30.6	2.4	2.12	0.28	4.8	77	3	2	2	1	2	4	2	2	4	2	2	4	3	4	2
207	2	36	2	160	53	16.7	20	568	1	1	atripla	efv	tdf/3tc	tdf	3tc	14.1	0	0	3	0	107	34.2	2.35	2.07	0.28	4.7	56	3.	2	1	1	3	4	2	1	4	2	1	4	3	4	2
208	2	62	1	177	82	34.6	20	512	0	0	atripla	efv	tdf/3tc	tdf	3tc	14.1	0	0	1	0	98	30.9	2	2	0	4.4	81	3	2	2	1	2	4	2	2	4	2	4	4	3	4	2
209	2	61	2	164	56	26.3	20	674	0	0	tld	dtg	tdf/3tc	tdf	3tc	14.1	0	0	3	0	93	28.7	3	2	0	5.4	5	3	2	2	1	2	1	2	2	3	3	3	1	3	7	4
210	1	68	2	166	53	18.2	0	804	0	0	atripla	efv	tdf/3tc	tdf	3tc	14.1	0	1	1	1	100	31.7	9.8	2.44	0.66	12.9	55	3	2	2	1	3	4	2	1	4	2	1	4	3	4	2
211	1	48	2	180	72	25.1	0	522	0	0	tld	dtg	tdf/3tc	tdf	3tc	14.1	0	0	1	1	89	27.7	1.25	2.38	0.57	4.2	9	3	2	1	1	2	2		2	3	3	3	1	3	7	4
212	2	35	2	161	54	18.1	0	1034	1	0	atripla	efv	tdf/3tc	tdf	3tc	14.1	0	0	3	0	90	27.7	4.21	2.31	0.48	7	41	3	2	2	1	2	4		1	4	2	1	4	3	4	2
213	1	41				23	954	266	0	0	atripla	efv	tdf/3tc	tdf	3tc	14															1				2	4	2	2		3	4	2
214	2	49	2	162	68	20	808	676	1	0	atripla	efv	tdf/3tc	tdf	3tc	14	0	1	3	0	98	31	4	3	0	7	95	3	2	1	1	2	4	2	2	4	2	2	4	3	4	2
215	2	49	2	164	99	22.6	768	1220	0	0	azt+3tc+aluvia	aluvia	azt/3tc	azt	3tc	14	0	1	3	0	104	31.9	2.26	2.66	0.48	5.4	46	1,3	2	1	1	3	4	2	2	1	1	2	4	2	5	3
216	1	35				24	309	168	0	1	atripla	efv	tdf/3tc	tdf	3tc	14															1				2	4	2	2		3	4	2
217	2	48	2	170	78	27.9	157	789	0	0	truvada+aluvia	aluvia	tdf/3tc	tdf	3tc	14	0	0	3	1	103	31.5	1.87	1.57	0.26	3.7	120	1,3	1	1	1	3	4	2	2	1	1	3	4	3	8	5
218	2	27				25	98	683	0	1	atripla	efv	tdf/3tc	tdf	3tc	14															1				2	4	2	3		3	4	2
219	2	30				18	88	870	0	1	atripla	efv	tdf/3tc	tdf	3tc	14															1				1	4	2	1		3	4	2
220	2	42	2	161.3	60	34.3	80	751	0	0	truvada+nvp	nvp	tdf/3tc	tdf	3tc	14	0	1	3	1	113	47	2	2	0	5	70	1,3	2	1	1	3	4	2	2	5	2	4	4	3	11	5
221	2	31				25	76	994	0	0	atripla	efv	tdf/3tc	tdf	3tc	14															1				2	4	2	3		3	4	2
222	1	33				24	63	536	0	0	atripla	efv	tdf/3tc	tdf	3tc	14															1				2	4	2	2		3	4	2
223	2	29				26	48	178	0	0	atripla	efv	tdf/3tc	tdf	3tc	14															1				2	4	2	3		3	4	2
224	2	38	2	159	47	24.8	47	212	0	0	atripla	efv	tdf/3tc	tdf	3tc	14	0	1	2	0	108	32.8	4.63	3.6	0.47	8.7	64	3	2	2	1	3	4	2	2	4	2	2	4	3	4	2
225	2	46				28	44	443	0	0	atripla	efv	tdf/3tc	tdf	3tc	14															1				2	4	2	3		3	4	2
226	1	25				21	31	661	0	0	atripla	efv	tdf/3tc	tdf	3tc	14															1				2	4	2	2		3	4	2
227	2	30				30	30	285	0	0	atripla	efv	tdf/3tc	tdf	3tc	14															1				2	4	2	3		3	4	2
228	1	42	2	153	54	13	23	458	1	1	tld	dtg	tdf/3tc	tdf	3tc	14	0	0	3	0	89	25.7	2.41	1.27	0.32	4	5	3	2	2	1	2	1	1	1	3	3	1	1	3	7	4
229	1	49				32	23	458	0	0	atripla	efv	tdf/3tc	tdf	3tc	14															1				2	4	2	4		3	4	2
230	2	27				22	23	259	0	0	atripla	efv	tdf/3tc	tdf	3tc	14															1				2	4	2	2		3	4	2
231	2	20				22	22	254	0	0	atripla	efv	tdf/3tc	tdf	3tc	14															1				2	4	2	2		3	4	2
232	1	35	2	168	51	21	20	474	0	0	atripla	efv	tdf/3tc	tdf	3tc	14	0	0	3	1	93	28.3	1.47	1.68	0.25	3.4	30	3	2	2	1	2	3	2	2	4	2	2	3	3	4	2
233	2	52				34	20	605	0	1	atripla	efv	tdf/3tc	tdf	3tc	14															1				2	4	2	4		3	4	2
234	1	51				20	20	236	0	0	atripla	efv	tdf/3tc	tdf	3tc	14															1				2	4	2	2		3	4	2
235	2	40				21	20	484	0	1	atripla	efv	tdf/3tc	tdf	3tc	14															1				2	4	2	2		3	4	2
236	1	33				22	20	177	0	1	atripla	efv	tdf/3tc	tdf	3tc	14															1				2	4	2	2		3	4	2
237	2	32				23	20	323	0	0	atripla	efv	tdf/3tc	tdf	3tc	14															1				2	4	2	2		3	4	2
238	1	55				20	20	80	0	0	atripla	efv	tdf/3tc	tdf	3tc	14															1				2	4	2	2		3	4	2
239	1	52				23	20	120	0	0	atripla	efv	tdf/3tc	tdf	3tc	14															1				2	4	2	2		3	4	2
240	2	45				30	20	746	0	0	atripla	efv	tdf/3tc	tdf	3tc	14															1				2	4	2	3		3	4	2
241	1	45				22	20	303	0	0	atripla	efv	tdf/3tc	tdf	3tc	14															1				2	4	2	2		3	4	2
242	2	43				22	20	936	0	1	atripla	efv	tdf/3tc	tdf	3tc	14															1				2	4	2	2		3	4	2
243	2	42				21	20	346	0	0	atripla	efv	tdf/3tc	tdf	3tc	14															1				2	4	2	2		3	4	2
244	1	40				31	20	449	0	0	atripla	efv	tdf/3tc	tdf	3tc	14															1				2	4	2	4		3	4	2
245	1	38				24	20	590	0	1	atripla	efv	tdf/3tc	tdf	3tc	14															1				2	4	2	2		3	4	2
246	1	38				19	20	159	0	0	atripla	efv	tdf/3tc	tdf	3tc	14															1				2	4	2	2		3	4	2
247	1	36				18	20	234	0	0	atripla	efv	tdf/3tc	tdf	3tc	14															1				1	4	2	1		3	4	2
248	1	34				25	20	513	0	0	atripla	efv	tdf/3tc	tdf	3tc	14															1				2	4	2	3		3	4	2
249	2	34				23	20	539	0	0	atripla	efv	tdf/3tc	tdf	3tc	14															1				2	4	2	2		3	4	2
250	2	33				36	20	313	0	0	atripla	efv	tdf/3tc	tdf	3tc	14															1				2	4	2	4		3	4	2
251	1	33				22	20	118	1	0	atripla	efv	tdf/3tc	tdf	3tc	14															1				2	4	2	2		3	4	2
252	1	32				26	20	610	0	0	atripla	efv	tdf/3tc	tdf	3tc	14															1				2	4	2	3		3	4	2
253	2	30				22	20	973	0	0	atripla	efv	tdf/3tc	tdf	3tc	14															1				2	4	2	2		3	4	2
254	2	29				24	20	649	0	0	atripla	efv	tdf/3tc	tdf	3tc	14															1				2	4	2	2		3	4	2
255	1	62				20	20	314	0	0	atripla	efv	tdf/3tc	tdf	3tc	14															1				2	4	2	2		3	4	2
256	1	52				30	20	269	0	0	atripla	efv	tdf/3tc	tdf	3tc	14															1				2	4	2	3		3	4	2
257	1	48				22	20	390	0	0	atripla	efv	tdf/3tc	tdf	3tc	14															1				2	4	2	2		3	4	2
258	1	48				18	20	115	1	0	atripla	efv	tdf/3tc	tdf	3tc	14															1				1	4	2	1		3	4	2
259	1	41				26	20	398	0	0	truvada+nvp	nvp	tdf/3tc	tdf	3tc	14															1				2	5	2	3		3	11	5
260	1	37				18	20	425	0	0	atripla	efv	tdf/3tc	tdf	3tc	14															1				1	4	2	1		3	4	2
261	2	32				21	20	488	0	0	atripla	efv	tdf/3tc	tdf	3tc	14															1				2	4	2	2		3	4	2
262	1	31				22	20	391	0	0	atripla	efv	tdf/3tc	tdf	3tc	14															1				2	4	2	2		3	4	2
263	1	30				21	20	267	0	0	atripla	efv	tdf/3tc	tdf	3tc	14															1				2	4	2	2		3	4	2
264	2	26				26	20	635	0	0	atripla	efv	tdf/3tc	tdf	3tc	14															1				2	4	2	3		3	4	2
265	1	26				22	20	442	0	0	atripla	efv	tdf/3tc	tdf	3tc	14															1				2	4	2	2		3	4	2
266	2	57				32	20	324	0	0	atripla	efv	tdf/3tc	tdf	3tc	14															1				2	4	2	4		3	4	2
267	1	42				19	20	469	0	1	atripla	efv	tdf/3tc	tdf	3tc	14															1				2	4	2	2		3	4	2
268	1	38				20	20	255	0	1	atripla	efv	tdf/3tc	tdf	3tc	14															1				2	4	2	2		3	4	2
269	1	41				24	20	149	0	0	atripla	efv	tdf/3tc	tdf	3tc	14															1				2	4	2	2		3	4	2
270	2	38				30	20	510	0	0	atripla	efv	tdf/3tc	tdf	3tc	14															1				2	4	2	3		3	4	2
271	2	30				20	20	754	0	0	atripla	efv	tdf/3tc	tdf	3tc	14															1				2	4	2	2		3	4	2
272	1	37				18	20	151	0	0	atripla	efv	tdf/3tc	tdf	3tc	14															1				1	4	2	1		3	4	2
273	1	23	2	178	66	59.5	0	323	0	0	tld	dtg	tdf/3tc	tdf	3tc	14	0	1	1	1	100	31.2	1.24	1.29	0.17	2.7	4	1	2	1	1	3	1	2	2	3	3	4	1	3	7	4
274	1	65	1	172	65	28.3	0	926	0	1	tld	dtg	tdf/3tc	tdf	3tc	14	0	0	1	1	98	30.9	2	3	0	5.9	6	1	2	2	1	2	1	2	2	3	3	3	1	3	7	4
275	2	62	2	161	68	20	0	403	0	0	atripla	efv	tdf/3tc	tdf	3tc	14	1	0	1	1	99	30	3	3	0	6	63	3	2	2	1	2	4	2	2	4	2	2	4	3	4	2
276	1	45	2	168	47	23.8	0	320	0	0	atripla	efv	tdf/3tc	tdf	3tc	14	0	0	3	1	95	29.3	2.2	1.24	0.33	3.8	73	3	2	2	1	2	4	2	2	4	2	2	4	3	4	2
277	2	49	2	164.3	59	19.1	0	891	0	0	tld	dtg	tdf/3tc	tdf	3tc	14	0	0	3	0	94	29	2	1	0	3	7	3	2	2	1	2	2	2	2	3	3	2	1	3	7	4
278	1	48	1	170	99	20.3	0	752	0	0	atripla	efv	tdf/3tc	tdf	3tc	14	0	1	1	0	95	29	3	2	0		129	3	2	2	1	2	4	2	2	4	2	2	4	3	4	2
279	1	43	2	174	65	20.9	0	459	1	0	atripla	efv	tdf/3tc	tdf	3tc	14	0	0	3	1	93	29	4	2	0	6	60	3	2	1	1	2	4	2	2	4	2	2	4	3	4	2
280	2	36	1	176	58	22.8	0	681	0	0	atripla	efv	tdf/3tc	tdf	3tc	14	0	0	2	0	89	27.7	1.88	2.22	0.29	4.4	59	3	2	2	1	2	4		2	4	2	2	4	3	4	2
281	1	47	2	177	57	19.7	0	269	1	1	tld	dtg	tdf/3tc	tdf	3tc	14	0	0	1	0	83	24.3	1.4	1.8	0.26	3.5	4	1	2	2	1	2	1	1	2	3	3	2	1	3	7	4
282	2	50	2	170	86	19.2	983	1095	0	1	tld	dtg	tdf/3tc	tdf	3tc	13.9	0	0	3	1	46.1	94	3.82	4.03	0.46	8.3	8	3	2	2	1	1	2	2	2	3	3	2	1	3	7	4
283	1	53	2	176	74	22.9	950	255	0	0	tld	dtg	tdf/3tc	tdf	3tc	13.9	0	0	3	0	100.3	34.8	1.24	0.96	0.2	2.4	10	1	2	1	1	3	2	2	2	3	3	2	1	3	7	4
284	2	55	1	161	85	22	438	811	1	0	tld	dtg	tdf/3tc	tdf	3tc	13.9	0	0	3	1	92	28	4.14	4.2	0.47	8.8	8	1	2	1	1	2	2	2	2	3	3	2	1	3	7	4
285	1	61	2	166	71	36.5	170	563	0	0	tld	dtg	tdf/3tc	tdf	3tc	13.9	0	0	1	0	87	26.3	2	2	0	4.4	4	1	2	2	1	2	1	1	2	3	3	4	1	3	7	4
286	1	50	2	169	66	18.8	33	1388	0	1	tld	dtg	tdf/3tc	tdf	3tc	13.9	0	0	1	1	100	30.5	2.55	2.31	0.44	5.3	3	1	2	1	1	3	1	2	2	3	3	2	1	3	7	4
287	1	56	2	177	57	21.4	25	725	0	1	atripla	efv	tdf/3tc	tdf	3tc	13.9	0	1	2	0	98	30.4	1	3	1	4.6	98	3	2	2	1	2	4	2	2	4	2	2	4	3	4	2
288	2	53	2	166	85	22.5	20	406	0	0	atripla	efv	tdf/3tc	tdf	3tc	13.9	0	0	2	0	102	32.3	1.59	2.08	0.23	3.9	46	3	2	1	1	3	4	2	2	4	2	2	4	3	4	2
289	1	37	2	164	83	17.3	20	719	0	0	atripla	efv	tdf/3tc	tdf	3tc	13.9	0	0	3	0	94	29	2.16	2.09	0.35	4.6	36	3	2	1	1	2	3	2	1	4	2	1	3	3	4	2
290	1	38	2	176	64	16.4	0	228	0	1	azt+3tc+aluvia	aluvia	azt/3tc	azt	3tc	13.9	0	0	3	0	110	35.2	0.87	1.12	0.21	2.2	6	1,3	2	1	1	3	1	2	1	1	1	1	1	2	5	3
291	1	22	2	182	75	23.8	0	76	0	0	tld	dtg	tdf/3tc	tdf	3tc	13.9	0	0	3	0	100	33.3	2.04	1.47	0.29	3.8	10	3	2	2	1	3	2	2	2	3	3	2	1	3	7	4
292	1	36	2	167	64	29.8	0	406	0	0	atripla	efv	tdf/3tc	tdf	3tc	13.9	0	0	1	0	74.9	22	2.39	2.24	0.47	5.1	64	3	2	2	1	1	4	1	2	4	2	3	4	3	4	2
293	2	47	2	158	44	21.6	20	631	0	0	atripla	efv	tdf/3tc	tdf	3tc	13.8	0	0	1	0	98.2	31.2	2.02	1.34	0.44	3.8	3	1,3	2	2	1	2	1	2	2	4	2	2	1	3	4	2
294	2	66	2	164	92	20.2	0	273	0	0	tld	dtg	tdf/3tc	tdf	3tc	13.8	0	0	1	1	101	31.7	1.7	1.64	0.96	4.3	8	1	2	2	1	3	2	2	2	3	3	2	1	3	7	4
295	2	59	2	168	68	29.8	0	458	0	0	atripla	efv	tdf/3tc	tdf	3tc	13.8	0	0	3	1	100	31.4	0.26	0.64	0.19	1.1	67	1	2	2	1	3	4	2	2	4	2	3	4	3	4	2
296	2	37	2	130	49	24.4	0	593	0	0	atripla	efv	tdf/3tc	tdf	3tc	13.8	0	0	3	1	98.2	30.4	3.41	1.8	0.41	5.4	42	3	2	2	1	2	4	2	2	4	2	2	4	3	4	2
297	2	49	2	166.9	58	18.6	0	1055	0	1	truvada+nvp	nvp	tdf/3tc	tdf	3tc	13.8	0	0	3	0	84	28.4				4.46	70	1,3	2	1	1	2	4	2	2	5	2	2	4	3	11	5
298	2	54	2	164	93	21.1	340	350	0	0	tld	dtg	tdf/3tc	tdf	3tc	13.7	0	0	3	0	87	26.6	2.12	1.47	0.21	3.7	5	1	2	2	1	2	1	1	2	3	3	2	1	3	7	4
299	1	33	2	168	53	20.1	57	726	0	0	tld	dtg	tdf/3tc	tdf	3tc	13.7	0	0	3	0	102	31.2	2.4	2.36	0.44	5.2	3	1	2	1	1	3	1	2	2	3	3	2	1	3	7	4
300	1	18	2	172	59	34.7	20	229	0	0	atripla	efv	tdf/3tc	tdf	3tc	13.7	0	0	3	0	106.9	35.1	2.09	2.62	0.58	5.3	38	1,3	2	2	1	3	4	2	2	4	2	4	4	3	4	2
301	2	35	2	153	63	24	0	84	0	0	azt+3tc+aluvia	aluvia	azt/3tc	azt	3tc	13.7	0	0	3	0	100.5	34.7	3.8	1.18	0.52	5.5	8	1,3	2	1	1	3	2	2	2	1	1	2	1	2	5	3
302	2	37	2	166	69	20.8	0	977	0	0	atripla	efv	tdf/3tc	tdf	3tc	13.7	0	1	3	0	105	33.4				13.8	37	3	2	2	1	3	4	2	2	4	2	2	4	3	4	2
303	1	35	2	163	52	19.3	0	444	0	0	atripla	efv	tdf/3tc	tdf	3tc	13.7	0	0	3	0	102	32.2	1.44	2.02	0.24	3.7	31	3	2	2	1	3	3	2	2	4	2	2	3	3	4	2
304	1	54	2	183	62	31.2	0	134	0	0	atripla	efv	tdf/3tc	tdf	3tc	13.7	0	1	3	0	97	31.9	4.87	0.68	0.55	6.1	67	3	2	1	1	2	4	2	2	4	2	4	4	3	4	2
305	2	39	1	161	70	19.1	0	572	0	0	truvada+nvp	nvp	tdf/3tc	tdf	3tc	13.7	0	0	1	0	96	29	2.23	1.92	0.75	4.9	14	1,3	2	2	1	2	2	2	2	5	2	2	2	3	11	5
306	2	42	2	161	49.5	21.7	565	479	0	0	atripla	efv	tdf/3tc	tdf	3tc	13.6	0	0	3	0	98.8	31.9	1.31	1.69	0.4	3.4	69	3	2	2	1	2	4	2	2	4	2	2	4	3	4	2
307	1	61	1	174	62	14.9	488	528	0	0	atripla	efv	tdf/3tc	tdf	3tc	13.6	0	1	3	0	98.6	31.1	2.66	2.32	0.42	5.4	77	3	2	1	1	2	4	2	1	4	2	1	4	3	4	2
308	2	32	2	160	70	22	307	644	0	1	atripla	efv	tdf/3tc	tdf	3tc	13.6	0	0	3	1	92	28	3.51	3.09	0.4	7	62	3	2	2	1	2	4	2	2	4	2	2	4	3	4	2
309	2	60	1	163	78	23.6	56	545	0	0	tld	dtg	tdf/3tc	tdf	3tc	13.6	0	0	3	0	95	28.6	3.87	4.55	0.34	8.9	2	1	2	1	1	2	1	2	2	3	3	2	1	3	7	4
310	2	53	1	156	56	23.8	0	405	0	0	truvada+nvp	nvp	tdf/3tc	tdf	3tc	13.6	0	0	3	0	102	31.9	3.12	2.44	0.34	5.9	96	3	2	2	1	3	4	2	2	5	2	2	4	3	11	5
311	1	27	2	179	75	22.7	0	550	0	0	truvada+nvp	nvp	tdf/3tc	tdf	3tc	13.6	0	0	1	0	94.5	31.4	1.83	1.29	0.28	3.4	42	1,3	2	2	1	2	4	2	2	5	2	2	4	3	11	5
312	2	54	2	168	63	26.6	0	386	0	1	truvada+nvp	nvp	tdf/3tc	tdf	3tc	13.6	0	0	3	0	94	29.6	2.26	1.48	0.25	4	134	1,3	2	2	1	2	4	2	2	5	2	3	4	3	11	5
313	2	44	1	170	65	25.1	0	2563	0	0	atripla	efv	tdf/3tc	tdf	3tc	13.6	0	0	2	0	92	28.2	2.76	3.37	0.37	6.5	32	3	2	1	1	2	3	2	2	4	2	3	3	3	4	2
314	2	33	2	159	76	19.7	0	804	0	1	truvada+atv/r	atv/r	tdf/3tc	tdf	3tc	13.6	0	0	1	0	87.6	27.2	2.94	2.55	0.9	6.4	25	1	2	1	1	2	3		2			2	3	3	9	5
315	2	47	2	162	44	26.2	0	592	0	0	abc+3tc+efv	efv	abc/3tc	abc	3tc	13.6	0	0	3	0	89.7		9.3	1.67	0.63	11.6	71	3	2	2	1	2	4		2	4	2	3	4	1	2	1
316	1	32	2	170	46	19	232	853	0	0	atripla	efv	tdf/3tc	tdf	3tc	13.5	0	0	1	1	98	29	2.05	1.68	0.37	4.1	33	3	2	2	1	2	3	2	2	4	2	2	3	3	4	2
317	2	22	2	160	49	19.6	176	551	0	0	atripla	efv	tdf/3tc	tdf	3tc	13.5	0	0	3	1	92	28.6	2.8	2.55	0.55	5.9	77	3	2	2	1	2	4	2	2	4	2	2	4	3	4	2
318	2	43	1	164	87	18.5	59	467	0	0	tld	dtg	tdf/3tc	tdf	3tc	13.5	1	0	1	0	97	30.3	2.79	1.81	0.41	5	2	3	2	2	1	2	1	2	1	3	3	1	1	3	7	4
319	2	60	2	169	63	16.1	55	206	0	0	atripla	efv	tdf/3tc	tdf	3tc	13.5	0	0	3	0	106	32.9	2.89	2.4	0.41	5.7	78	3	2	1	1	3	4	2	1	4	2	1	4	3	4	2
320	2	44	1	164.2	59	17.2	0	343	0	0	azt+3tc+aluvia	aluvia	azt/3tc	azt	3tc	13.5	0	0	1	1	115	36.2	2.29	1.33	0.28	3.9	11	1.3	2	2	1	3	2	2	1	1	1	1	1	2	5	3
321	2	50	2	168	64	32	0	524	0	0	atripla	efv	tdf/3tc	tdf	3tc	13.5	0	0	3	0	99	31.4	3.05	2.27	0.28	5.6	61	3	2	2	1	2	4	2	2	4	2	4	4	3	4	2
322	1	45	2	173	72	31.2	0	466	1	0	tld	dtg	tdf/3tc	tdf	3tc	13.5	0	0	3	0	90	29	1	2	0	44.5	4	1	2	1	1	2	1	2	2	3	3	4	1	3	7	4
323	2	50	2	158	57	27	960	1158	0	0	tld	dtg	tdf/3tc	tdf	3tc	13.4	0	0	3	0	92	28.8	1.87	2.3	0.23	4.4	10	3	2	2	1	2	2	2	2	3	3	3	1	3	7	4
324	2	40	2	161	86	23.4	91	1038	0	0	tld	dtg	tdf/3tc	tdf	3tc	13.4	0	0	3	0	89.6	29.5	1.84	2.55	0.31	4.7	8	3	2	2	1	2	2	2	2	3	3	2	1	3	7	4
325	2	49	1	166	78	20.7	86	707	0	1	atripla	efv	tdf/3tc	tdf	3tc	13.4	1	0	1	1	82.6	26.2	2.96	2.31	1.33	6.6	69	3	2	2	1	2	4	1	2	4	2	2	4	3	4	2
326	2	55	2	158	49	15.9	45	1056	0	0	truvada+nvp	nvp	tdf/3tc	tdf	3tc	13.4	0	0	3	1	106	44.6	2.99	3.08	0.43	6.5	28	1,3	2	2	1	3	3	2	1	5	2	1	3	3	11	5
327	1	62	2	187	71	18.2	20	241	1	0	atripla	efv	tdf/3tc	tdf	3tc	13.4	0	0	1	0	89.6	28.5	1.02	1.39	0.99	3.4	91	3	2	2	1	2	4	2	1	4	2	1	4	3	4	2
328	2	55	2	168	60	28.9	0	844	0	1	atripla	efv	tdf/3tc	tdf	3tc	13.4	0	0	3	0	100	31.8	1.37	2.44	0.59	4.4	68	3	2	2	1	3	4	2	2	4	2	3	4	3	4	2
329	1	45	2	166	64	21.2	0	801	1	1	atripla	efv	tdf/3tc	tdf	3tc	13.4	0	0	1	0	99	31.5	2.17	3.41	0.52	6.1	63	3	2	1	1	2	4	2	2	4	2	2	4	3	4	2
330	2	41	2	172	71	22.6	0	696	0	1	atripla	efv	tdf/3tc	tdf	3tc	13.4	0	0	2	1	92	27.7	3.69	2.18	0.52	6.4	50	3	2	2	1	2	4		2	4	2	2	4	3	4	2
331	1	46	2	165	57	21.3	510	209	0	0	atripla	efv	tdf/3tc	tdf	3tc	13.3	0		3	0	44.2	91	6.39	1.76	0.45	8.6	30	3	2	2	1	1	3	2	2	4	2	2	3	3	4	2
332	1	42	2	164.5	67.5	20.4	38	170	0	0	tld	dtg	tdf/3tc	tdf	3tc	13.3	0	1	3	1	100	30.2	3.28	2.18	0.34	5.8	6	1	2	2	1	3	1	2	2	3	3	2	1	3	7	4
333	1	79	2	165	53	18.5	20	336	0	0	azt+3tc+aluvia	aluvia	azt/3tc	azt	3tc	13.3	0	1	3	1	121	38.7	2.99	1.66	0.34	5	9	1,2	2	1	1	3	2	2	1	1	1	1	1	2	5	3
334	1	56	1	168	95	27.1	20	1388	0	0	azt+3tc+aluvia	aluvia	azt/3tc	azt	3tc	13.3	0	0	1	0	114	36.4	4.17	3.48	0.55	8.2	12	1,3	2	2	1	3	2	2	2	1	1	3	1	2	5	3
335	2	47	2	160	51	16.2	0	575	0	0	atripla	efv	tdf/3tc	tdf	3tc	13.3	0	1	1	1	90	28.1	2.15	1.87	0.18	4.2	68	3	2	2	1	2	4	2	1	4	2	1	4	3	4	2
336	2	36	2	169	48	28.3	851	598	0	0	atripla	efv	tdf/3tc	tdf	3tc	13.2	0	0	3	1	104	33.7	2	2	0	3.9	30	3	2	2	1	3	3	2	2	4	2	3	3	3	4	2
337	1	36	2	182	61	25	45	346	0	0	azt+3tc+atv/r	atv/r	azt/3tc	azt	3tc	13.2	0	0	3	1	88.7	26.7	3.53	1.58	0.48	5.6	14	1,3	2	1	1	2	2	1	2			3	2	2	6	3
338	2	65	1	167	52	21.8	36	686	0	0	tld	dtg	tdf/3tc	tdf	3tc	13.2	0	0	3	1	105	32.7	2.23	1.66	0.31	4.2	1	3	2	2	1	3	1	2	2	3	3	2	1	3	7	4
339	2	36	2	166	61	21.5	20	427	0	1	atripla	efv	tdf/3tc	tdf	3tc	13.2	0	0	3	0	103	32.9	2	2	0	3.9	94	3	2	1	1	3	4	2	2	4	2	2	4	3	4	2
340	1	50	2	171	70	20.9	20	665	0	0	atripla	efv	tdf/3tc	tdf	3tc	13.2	0	1	1	0	98	29.8	2.77	2.31	0.32	5.4	46	3	2	2	1	2	4	2	2	4	2	2	4	3	4	2
341	2	43	2	162	84	24.3	20	527	1	1	atripla	efv	tdf/3tc	tdf	3tc	13.2	0	0	3	1	92	28.5	2	2	0	3.7	57	3	2	2	1	2	4	2	2	4	2	2	4	3	4	2
342	1	53	2	175	65	23.5	20	268	0	0	tld	dtg	tdf/3tc	tdf	3tc	13.2	0	0	1	1	77.7	23.4	1.79	1.58	0.43	3.8	8	1	2	2	1	1	2	1	2	3	3	2	1	3	7	4
343	1	37	2	171	60	23.3	0	962	0	0	truvada+nvp	nvp	tdf/3tc	tdf	3tc	13.2	0	0	2	0	98	29.9	2.1	2.11	0.3	4.5	75	1,3	2	2	1	2	4	2	2	5	2	2	4	3	11	5
344	1	56	2	174	64	29.4	0	454	0	0	abc+3tc+efv	efv	abc/3tc	abc	3tc	13.2	0	0	1	1	91.1	29.3	3.6	2.2	0.7	6.5	92	1,3	2	1	1	2	4	2	2	4	2	3	4	1	2	1
345	1	40	2	183	67	21.9	0	1238	0	1	atripla	efv	tdf/3tc	tdf	3tc	13.2	1	0	1	1	97	29.3	3.25	1.89	0.46	5.6	68	3	2	2	1	2	4	2	2	4	2	2	4	3	4	2
346	2	41	2	159	51	19.5	0	588	0	0	atripla	efv	tdf/3tc	tdf	3tc	13.2	0	0	1	1	94	28.9	3.4	2.09	0.31	5.8	63	3	2	1	1	2	4	2	2	4	2	2	4	3	4	2
347	2	44	1	162	80	23.9	0	811	0	0	atripla	efv	tdf/3tc	tdf	3tc	13.2	0	0	3	1	94	27.9	2.09	2.11	0.31	4.5	59	3	2	2	1	2	4		2	4	2	2	4	3	4	2
348	2	44	2	156	51	18.2	0	881	0	0	atripla	efv	tdf/3tc	tdf	3tc	13.2	1	0	3	0	87	26.3	1.6	2.07	0.23	3.9	51	3	2	1	1	2	4	1	1	4	2	1	4	3	4	2
349	1	51	2	172	64	19.2	488	337	0	0	tld	dtg	tdf/3tc	tdf	3tc	13.1	0	1	3	0	95	28.5	4.4	1.22	0.37	6	6	3	2	1	1	2	1	2	2	3	3	2	1	3	7	4
350	1	62	2	162	70	23.7	189	990	0	0	atripla	efv	tdf/3tc	tdf	3tc	13.1	0	0	3	0	84	24.6	4	3	0	7.2	73	3	2	1	1	2	4	1	2	4	2	2	4	3	4	2
351	1	19	2	158	49	20.6	88	657	0	1	atripla	efv	tdf/3tc	tdf	3tc	13.1	0	0	3	0	89	27	2.41	2.1	0.39	4.9	61	3	2	1	1	2	4	1	2	4	2	2	4	3	4	2
352	2	59	2	160.7	77	22	55	155	0	0	tld	dtg	tdf/3tc	tdf	3tc	13.1	0	1	1	0	105	32.1	2.83	2.63	0.34	5.8	7	1	2	2	1	3	2	2	2	3	3	2	1	3	7	4
353	1	43	2	164	63	34.1	46	397	0	0	atripla	efv	tdf/3tc	tdf	3tc	13.1	0	0	3	0	99	29.2	3.95	3.41	0.44	7.8	24	3	2	2	1	2	3	2	2	4	2	4	2	3	4	2
354	2	49	2	161	45	24.8	20	462	0	0	azt+3tc+aluvia	aluvia	azt/3tc	azt	3tc	13.1	1	0	3	1	121	39.5	0.74	2.12	0.24	3.1	14	1,3	2	2	1	3	2	2	2	1	1	2	2	2	5	3
355	2	74	1	153.2	47	22.9	20	916	0	0	atripla	efv	tdf/3tc	tdf	3tc	13.1	0	0	3	0	114	34.8	2.82	3.31	0.46	6.6	67	3	2	2	1	3	4	2	2	4	2	2	4	3	4	2
356	2	38	2	165	70	18.7	20	740	0	0	atripla	efv	tdf/3tc	tdf	3tc	13.1	0	0	3	1	100	32.3	2.28	2.18	0.24	4.7	65	3	2	1	1	3	4	2	2	4	2	2	4	3	4	2
357	1	66	2	183	61	25.2	0	498	0	0	atripla	efv	tdf/3tc	tdf	3tc	13.1	0	0	3	0	43.7	103	6.94	1.57	0.58	9.1	50	3	2	1	1	1	4	2	2	4	2	3	4	3	4	2
358	2	33	2	157.5	94	20.4	0	1346	0	0	atripla	efv	tdf/3tc	tdf	3tc	13.1	0	1	1	0	107	34.4	4.13	3.12	0.36	7.6	16	3	2	2	1	3	2	2	2	4	2	2	2	3	4	2
359	1	54	2	165	60.5	34	0	1136	0	0	tld	dtg	tdf/3tc	tdf	3tc	13.1	0	0	3	0	90	26.8	0.23	0.85	0.22	1.3	8	1	2	2	1	2	2	1	2	3	3	4	1	3	7	4
360	2	43	2	158	50.5	23.2	960	765	0	0	atripla	efv	tdf/3tc	tdf	3tc	13	0	0	3	1	103	32.6	2.73	2.11	0.36	5.2	47	3	2	2	1	3	4	2	2	4	2	2	4	3	4	2
361	2	48	2	162	76	17.4	936	228	0	1	atripla	efv	tdf/3tc	tdf	3tc	13	0	0	2	0	94	29	2	3	0	4	20	3	2	1	1	2	3	2	1	4	2	1	2	3	4	2
362	2	34	2	166	46	26.6	577	412	0	1	azt+3tc+aluvia	aluvia	azt/3tc	azt	3tc	13	0	0	3	0	115	35	2	3	0	6	10	1,3	2	2	1	3	2	2	2	1	1	3	1	2	5	3
363	1	42				24	416	107	0	0	atripla	efv	tdf/3tc	tdf	3tc	13															1				2	4	2	2		3	4	2
364	2	27				20	368	552	0	0	atripla	efv	tdf/3tc	tdf	3tc	13															1				2	4	2	2		3	4	2
365	2	32				28	298	543	0	0	atripla	efv	tdf/3tc	tdf	3tc	13															1				2	4	2	3		3	4	2
366	2	21				22	256	551	1	0	atripla	efv	tdf/3tc	tdf	3tc	13															1				2	4	2	2		3	4	2
367	2	41				30	218	532	0	0	atripla	efv	tdf/3tc	tdf	3tc	13															1				2	4	2	3		3	4	2
368	2	27				23	185	642	1	0	atripla	efv	tdf/3tc	tdf	3tc	13															1				2	4	2	2		3	4	2
369	2	38	2	161	52	17.4	130	935	0	0	atripla	efv	tdf/3tc	tdf	3tc	13	0	0	1	0	101	31				3	14	3	2	2	1	3	2	2	1	4	2	1	2	3	4	2
370	1	50				24	100	143	0	0	atripla	efv	tdf/3tc	tdf	3tc	13															1				2	4	2	2		3	4	2
371	2	48				31	56	367	1	0	atripla	efv	tdf/3tc	tdf	3tc	13															1				2	4	2	4		3	4	2
372	2	65	2	160.3	75.5	20.4	54	526	1	0	azt+3tc+aluvia	aluvia	azt/3tc	azt	3tc	13	0	0	3	1	108	34	3	3	0	6	6	1,3	2	1	1	3	1	2	2	1	1	2	1	2	5	3
373	2	24				24	44	459	0	1	atripla	efv	tdf/3tc	tdf	3tc	13															1				2	4	2	2		3	4	2
374	2	45	2	163.3	50	19	34	420	0	1	atripla	efv	tdf/3tc	tdf	3tc	13	0	0	2	1	97	29	3	2	0	6	72	3	2	2	1	2	4	2	2	4	2	2	4	3	4	2
375	2	27				22	33	748	0	0	atripla	efv	tdf/3tc	tdf	3tc	13															1				2	4	2	2		3	4	2
376	2	30				24	31	790	0	0	atripla	efv	tdf/3tc	tdf	3tc	13															1				2	4	2	2		3	4	2
377	1	34				17	27	494	0	0	atripla	efv	tdf/3tc	tdf	3tc	13															1				1	4	2	1		3	4	2
378	2	45				19	27	141	0	0	atripla	efv	tdf/3tc	tdf	3tc	13															1				2	4	2	2		3	4	2
379	2	53				32	25	137	0	0	atripla	efv	tdf/3tc	tdf	3tc	13															1				2	4	2	4		3	4	2
380	1	40				18	21	245	0	0	atripla	efv	tdf/3tc	tdf	3tc	13															1				1	4	2	1		3	4	2
381	1	42	2	179	71	23.1	20	589	1	0	atripla	efv	tdf/3tc	tdf	3tc	13	0	0	2	0	106	34	2	1	0	4	68	3	2	1	1	3	4	2	2	4	2	2	4	3	4	2
382	1	50	2	177	56	21.2	20	556	0	0	atripla	efv	tdf/3tc	tdf	3tc	13	0	0	1	0	101	31.7	1.98	2.69	0.23	4.9	70	1	2	1	1	3	4	2	2	4	2	2	4	3	4	2
383	2	53	2	159	75	34.7	20	551	1	0	tld	dtg	tdf/3tc	tdf	3tc	13	0	0	2	1	94	28.9	2	2	0	3.4	7	1	2	2	1	2	2	2	2	3	3	4	1	3	7	4
384	2	41	2	159	66	28.9	20	852	0	0	atripla	efv	tdf/3tc	tdf	3tc	13	0	0	3	1	85	26.3	3	2	0	6.1	69	3	2	2	1	2	4	1	2	4	2	3	4	3	4	2
385	1	68				23	20	485	0	1	atripla	efv	tdf/3tc	tdf	3tc	13															1				2	4	2	2		3	4	2
386	2	60				20	20	563	0	0	atripla	efv	tdf/3tc	tdf	3tc	13															1				2	4	2	2		3	4	2
387	2	51				24	20	338	0	0	atripla	efv	tdf/3tc	tdf	3tc	13															1				2	4	2	2		3	4	2
388	2	48				23	20	261	0	0	atripla	efv	tdf/3tc	tdf	3tc	13															1				2	4	2	2		3	4	2
389	1	42				22	20	380	0	0	atripla	efv	tdf/3tc	tdf	3tc	13															1				2	4	2	2		3	4	2
390	2	42				18	20	904	0	0	atripla	efv	tdf/3tc	tdf	3tc	13															1				1	4	2	1		3	4	2
391	1	39				28	20	381	0	0	atripla	efv	tdf/3tc	tdf	3tc	13															1				2	4	2	3		3	4	2
392	1	39				24	20	98	0	0	atripla	efv	tdf/3tc	tdf	3tc	13															1				2	4	2	2		3	4	2
393	2	34				23	20	932	0	0	atripla	efv	tdf/3tc	tdf	3tc	13															1				2	4	2	2		3	4	2
394	2	28				18	20	538	1	0	atripla	efv	tdf/3tc	tdf	3tc	13															1				1	4	2	1		3	4	2
395	2	27				25	20	694	0	0	atripla	efv	tdf/3tc	tdf	3tc	13															1				2	4	2	3		3	4	2
396	1	25				22	20	155	0	0	atripla	efv	tdf/3tc	tdf	3tc	13															1				2	4	2	2		3	4	2
397	2	24				23	20	740	0	0	atripla	efv	tdf/3tc	tdf	3tc	13															1				2	4	2	2		3	4	2
398	2	58				17	20	171	0	0	atripla	efv	tdf/3tc	tdf	3tc	13															1				1	4	2	1		3	4	2
399	2	54				31	20	748	1	0	atripla	efv	tdf/3tc	tdf	3tc	13															1				2	4	2	4		3	4	2
400	2	53				25	20	482	0	1	atripla	efv	tdf/3tc	tdf	3tc	13															1				2	4	2	3		3	4	2
401	1	52				23	20	273	0	0	atripla	efv	tdf/3tc	tdf	3tc	13															1				2	4	2	2		3	4	2
402	2	46				16	20	584	0	0	atripla	efv	tdf/3tc	tdf	3tc	13															1				1	4	2	1		3	4	2
403	1	45				20	20	149	0	0	atripla	efv	tdf/3tc	tdf	3tc	13															1				2	4	2	2		3	4	2
404	2	42				30	20	482	0	1	atripla	efv	tdf/3tc	tdf	3tc	13															1				2	4	2	3		3	4	2
405	2	39				29	20	777	0	0	atripla	efv	tdf/3tc	tdf	3tc	13															1				2	4	2	3		3	4	2
406	1	39				26	20	569	0	0	atripla	efv	tdf/3tc	tdf	3tc	13															1				2	4	2	3		3	4	2
407	1	39				23	20	998	0	0	atripla	efv	tdf/3tc	tdf	3tc	13															1				2	4	2	2		3	4	2
408	1	39				18	20	194	0	0	atripla	efv	tdf/3tc	tdf	3tc	13															1				1	4	2	1		3	4	2
409	1	39				18	20	255	0	0	atripla	efv	tdf/3tc	tdf	3tc	13															1				1	4	2	1		3	4	2
410	1	35				25	20	557	0	0	atripla	efv	tdf/3tc	tdf	3tc	13															1				2	4	2	3		3	4	2
411	2	35				22	20	229	0	0	atripla	efv	tdf/3tc	tdf	3tc	13															1				2	4	2	2		3	4	2
412	1	34				20	20	90	1	0	atripla	efv	tdf/3tc	tdf	3tc	13															1				2	4	2	2		3	4	2
413	2	29				20	20	232	0	0	atripla	efv	tdf/3tc	tdf	3tc	13															1				2	4	2	2		3	4	2
414	2	27				23	20	858	0	0	atripla	efv	tdf/3tc	tdf	3tc	13															1				2	4	2	2		3	4	2
415	1	27				18	20	565	0	0	atripla	efv	tdf/3tc	tdf	3tc	13															1				1	4	2	1		3	4	2
416	2	24				19	20	557	0	0	atripla	efv	tdf/3tc	tdf	3tc	13															1				2	4	2	2		3	4	2
417	2	42				28	20	230	0	0	atripla	efv	tdf/3tc	tdf	3tc	13															1				2	4	2	3		3	4	2
418	1	40				26	20	229	0	1	atripla	efv	tdf/3tc	tdf	3tc	13															1				2	4	2	3		3	4	2
419	1	34				20	20	446	0	1	atripla	efv	tdf/3tc	tdf	3tc	13															1				2	4	2	2		3	4	2
420	2	33				21	20	465	0	0	atripla	efv	tdf/3tc	tdf	3tc	13															1				2	4	2	2		3	4	2
421	2	32				20	20	725	0	0	atripla	efv	tdf/3tc	tdf	3tc	13															1				2	4	2	2		3	4	2
422	2	28				32	20	463	0	0	atripla	efv	tdf/3tc	tdf	3tc	13															1				2	4	2	4		3	4	2
423	2	27				29	20	770	0	0	atripla	efv	tdf/3tc	tdf	3tc	13															1				2	4	2	3		3	4	2
424	2	51				35	20	1126	0	0	atripla	efv	tdf/3tc	tdf	3tc	13															1				2	4	2	4		3	4	2
425	2	40				26	20	233	0	0	atripla	efv	tdf/3tc	tdf	3tc	13															1				2	4	2	3		3	4	2
426	1	36				21	20	243	0	0	atripla	efv	tdf/3tc	tdf	3tc	13															1				2	4	2	2		3	4	2
427	2	33				27	20	250	0	0	atripla	efv	tdf/3tc	tdf	3tc	13															1				2	4	2	3		3	4	2
428	2	31				26	20	317	0	0	atripla	efv	tdf/3tc	tdf	3tc	13															1				2	4	2	3		3	4	2
429	1	28				17	20	170	0	0	atripla	efv	tdf/3tc	tdf	3tc	13															1				1	4	2	1		3	4	2
430	2	23				18	20	760	0	0	atripla	efv	tdf/3tc	tdf	3tc	13															1				1	4	2	1		3	4	2
431	1	46				23	20	349	0	0	atripla	efv	tdf/3tc	tdf	3tc	13															1				2	4	2	2		3	4	2
432	2	29				21	20	421	0	0	atripla	efv	tdf/3tc	tdf	3tc	13															1				2	4	2	2		3	4	2
433	2	24				23	20	750	0	1	atripla	efv	tdf/3tc	tdf	3tc	13															1				2	4	2	2		3	4	2
434	1	40				20	20	176	0	0	abc+3tc+efv	efv	tdf/3tc	tdf	3tc	13															1				2	4	2	2		3	2	1
435	2	29				27	20	332	0	1	atripla	efv	tdf/3tc	tdf	3tc	13															1				2	4	2	3		3	4	2
436	1	58				35	20	97	0	0	atripla	efv	tdf/3tc	tdf	3tc	13															1				2	4	2	4		3	4	2
437	2	60	2	164	68	29	0	1143	0	0	azt+3tc+aluvia	aluvia	azt/3tc	azt	3tc	13	0	0	2	1	112	34.8	2.88	3.61	0.41	6.9	8	1,3	2	2	1	3	2	2	2	1	1	3	1	2	5	3
438	1	41	1	171	78	21.3	0	883	0	0	truvada+aluvia	aluvia	tdf/3tc	tdf	3tc	13	0	0	3	0	103	34.1	2.43	3.4	0.57	6.4	12	1,3	2	2	1	3	2	2	2	1	1	2	1	3	8	5
439	2	52	1	159.3	48.5	20.7	0	823	0	1	tld	dtg	tdf/3tc	tdf	3tc	13	0	0	3	1	108	34	5	3	1	8	1	1	2	2	1	3	1	2	2	3	3	2	1	3	7	4
440	2	40	2	165	57	20.8	0	613	0	0	atripla	efv	tdf/3tc	tdf	3tc	13	0	0	1	0	101	32	3	3	0	7	29	3	2	1	1	3	3	2	2	4	2	2	3	3	4	2
441	2	46	2	165	64	17.8	0	629	0	0	atripla	efv	tdf/3tc	tdf	3tc	13	0	0	1	0	90	28.2	2.92	2.11	0.57	5.6	64	3	2	1	1	2	4	2	1	4	2	1	4	3	4	2
442	2	63	1	161	74	24.1	0	469	0	0	tld	dtg	tdf/3tc	tdf	3tc	13	0	0	3	0	90	28	2.63	2.14	0.53	5.3	10	1	2	1	1	2	2	2	2	3	3	2	1	3	7	4
443	2	34	2	158	68	20.7	0	1395	0	0	atripla	efv	tdf/3tc	tdf	3tc	13	0	0	1	1	88	26.8	2.88	2.36	0.36	5.6	117	3	2	1	1	2	4	1	2	4	2	2	4	3	4	2
444	2	46	1	164	75	19.6	0	287	0	0	tld	dtg	tdf/3tc	tdf	3tc	13	0	1	3	0	86	26	3	2	0	5	6	1	2	2	1	2	1	1	2	3	3	2	1	3	7	4
445	2	68	1	158	48	22.9	0	510	0	0	atripla	efv	tdf/3tc	tdf	3tc	13	0	0	3	0	81.8	25	3.46	1.93	0.71	6.1	68	3	2	2	1	2	4	1	2	4	2	2	4	3	4	2
446	1	75	2	183	75	25.8	125	827	0	0	tld	dtg	tdf/3tc	tdf	3tc	12.9	0	1	3	0	98	30.7	3.4	2.18	0.42	6	6	1	2	2	1	2	1	2	2	3	3	3	1	3	7	4
447	2	21	2	159	53	21.3	66	218	0	0	atripla	efv	tdf/3tc	tdf	3tc	12.9	0	1	3	1	101	32.6	4	2	0	6	49	3	2	1	1	3	4	2	2	4	2	2	4	3	4	2
448	2	50	2	169	45	20.1	55	648	0	1	truvada+aluvia	aluvia	tdf/3tc	tdf	3tc	12.9	0	0	3	0	111	34.8	3.45	2.32	0.33	6.1	3	1,3	2	1	1	3	1	2	2	1	1	2	1	3	8	5
449	2	42	2	156	68	19.3	47	928	0	0	atripla	efv	tdf/3tc	tdf	3tc	12.9	0	0	3	0	90	25.9	1.08	2.04	0.28	3.4	53	3	2	1	1	2	4	1	2	4	2	2	4	3	4	2
450	2	40	2	165	70	17.6	0	810	0	0	atripla	efv	tdf/3tc	tdf	3tc	12.9	1	1	1	1	102	32.8	2.78	2.96	0.35	6.1	83	3	2	2	1	3	4	2	1	4	2	1	4	3	4	2
451	2	47	2	164	62	23.1	0	1045	0	0	atripla	efv	tdf/3tc	tdf	3tc	12.9	0	1	1	1	100	31.3	2.08	2.94	0.38	5.4	68	3	2	2	1	3	4	2	2	4	2	2	4	3	4	2
452	2	52	2	163	47	17.3	0	941	0	0	truvada+nvp	nvp	tdf/3tc	tdf	3tc	12.9	0	0	1	1	96	29.9	1.7	2	0.2	3.9	113	1,3	2	1	1	2	4	2	1	5	2	1	4	3	11	5
453	1	58	2	174	62	23.9	0	326	1	1	atripla	efv	tdf/3tc	tdf	3tc	12.9	0	0	3	0	86	25.9	6	2	0	8	72	1	2	2	1	2	4	1	2	4	2	2	4	3	4	2
454	2	53	2	175	71	18.7	0	754	0	0	atripla	efv	tdf/3tc	tdf	3tc	12.9	0	0	3	0	80	23.6	2.17	3.01	0.32	5.5	35	3	2	2	1	2	3	1	2	4	2	2	3	3	4	2
455	2	53	2	165	62	21.5	724	1488	0	0	atripla	efv	tdf/3tc	tdf	3tc	12.8	0	0	2	1	100	30.1	1.93	2.76	0.31	5	83	3	2	1	1	3	4	2	2	4	2	2	4	3	4	2
456	2	59	1	165	85	17.6	323	695	0	0	atripla	efv	tdf/3tc	tdf	3tc	12.8	0	1	3	0	89.3	29.7	4.94	2.29	0.47	7.7	69	3	2	2	1	2	4	2	1	4	2	1	4	3	4	2
457	2	46	2	157	52	22.6	92	1433	0	0	atripla	efv	tdf/3tc	tdf	3tc	12.8	0	1	1	0	99	31.1	2.2	2.27	0.23	4.7	71	3	2	1	1	2	4	2	2	4	2	2	4	3	4	2
458	2	32	2	168	80	23.1	30	435	0	0	atripla	efv	tdf/3tc	tdf	3tc	12.8	0	0	3	0	90	26.5	2.07	2.4	0.33	4.8	7	3	2	2	1	2	2	1	2	4	2	2	1	3	4	2
459	2	61	1	161	53	27.5	21	482	0	0	atripla	efv	tdf/3tc	tdf	3tc	12.8	0	0	3	1	87	27.6	3	1	0	4.6	3	3	2	1	1	2	1		2	4	2	3	1	3	4	2
460	2	40	2	169	60	20.3	20	1411	0	0	atripla	efv	tdf/3tc	tdf	3tc	12.8	0	0	3	0	89	27.3	1.16	2.21	0.42	3.7	68	3	2	1	1	2	4		2	4	2	2	4	3	4	2
461	2	36	2	163	59	20.8	0	1028	0	1	atripla	efv	tdf/3tc	tdf	3tc	12.8	0	0	1	0	102	33.4	2.32	2.13	0.35	4.8	52	3	2	2	1	3	4	2	2	4	2	2	4	3	4	2
462	2	54	2	165	63	29	0	520	0	0	tld	dtg	tdf/3tc	tdf	3tc	12.8	0	0	3	0	92.3	31	2.57	1.73	0.4	4.7	4	1	2	2	1	2	1	2	2	3	3	3	1	3	7	4
463	2	31	2	157	55	22.2	0	568	0	0	atripla	efv	tdf/3tc	tdf	3tc	12.8	0	1	3	0	27.3	31	2.05	1.51	0.24	3.8	48	3	2	2	1	1	4	2	2	4	2	2	4	3	4	2
464	2	53	1	170	101	22.3	0	488	0	0	tld	dtg	tdf/3tc	tdf	3tc	12.8	0	0	3	0	93	28	1.55	2.34	0.31	4.2	7	1	2	1	1	2	2	2	2	3	3	2	1	3	7	4
465	1	21	2	163	54	17.7	0	278	0	0	azt+3tc+aluvia	aluvia	azt/3tc	azt	3tc	12.8	0	0	3	0	82	24.4	2.02	2.43	0.36	4.8	8	1,3	2	2	1	2	2	1	1	1	1	1	1	2	5	3
466	2	40	2	166	60	16.6	471	325	0	0	atripla	efv	tdf/3tc	tdf	3tc	12.7	0	1	3	0	104	32.9	3.69	1.62	0.29	5.6	68	3	2	2	1	3	4	2	1	4	2	1	4	3	4	2
467	2	44	2	162	70	23.4	399	563	1	1	atripla	efv	tdf/3tc	tdf	3tc	12.7	0	1	3	0	90	29.6				4	46	3	2	2	1	2	4	2	2	4	2	2	4	3	4	2
468	2	29	2	156	61	24	252	702	0	1	atripla	efv	tdf/3tc	tdf	3tc	12.7	0	1	3	1	84.8	27.9	4.22	2.17	0.61	7	68	3	2	2	1	2	4		2	4	2	2	4	3	4	2
469	1	66	2	174	60	31.2	237	744	0	0	tld	tld	tdf/3tc	tdf	3tc	12.7	0	0	1	0	87.4	28.1		2.57		5.2	10	1	2	1	1	2	2	2	2			4	1	3	7	4
470	1	64	2	168	60	41.6	46	625	0	0	atripla	efv	tdf/3tc	tdf	3tc	12.7	0	0	1	1	83	26.6	1.92	2.09	0.39	4.4	67	3	2	2	1	2	4	1	2	4	2	4	4	3	4	2
471	2	47	2	161	75	22.8	20	697	0	0	atripla	efv	tdf/3tc	tdf	3tc	12.7	0	0	1	1	102	32.7	2.31	2.56	0.33	5.2	70	3	2	2	1	3	4	2	2	4	2	2	4	3	4	2
472	2	59	2	168	65	20	20	963	0	0	tld	dtg	tdf/3tc	tdf	3tc	12.7	0	1	3	1	95	28.7	2.03		0.29	5.4	8	3	2	2	1	2	2	2	2	3	3	2	1	3	7	4
473	1	52	2	171	50	18.4	0	354	0	1	azt+3tc+aluvia	aluvia	azt/3tc	azt	3tc	12.7	0	0	3	0	106	32.4	1	1.84	0.26	3.1	10	1.3	2	1	1	3	2	2	1	1	1	1	1	2	5	3
474	2	63	1	155.4	44	21.2	0	1393	0	0	tld	dtg	tdf/3tc	tdf	3tc	12.7	0	1	3	1	101	31.8	2.43	2.74	0.34	5.5	8	1	2	1	1	3	2	2	2	3	3	2	1	3	7	4
475	2	40	2	161	68	19.5	0	1282	0	0	azt+3tc+aluvia	aluvia	azt/3tc	azt	3tc	12.7	1	0	2	0	101	29.7	2.71	4.46	0.43	7.6	16	1	2	2	1	3	2	2	2	1	1	2	2	2	5	3
476	2	51	2	158	53	19.6	768	584	0	1	atripla	efv	tdf/3tc	tdf	3tc	12.6	0	0	3	0	89	27.8				5	68	3	2	1	1	2	4		2	4	2	2	4	3	4	2
477	2	43	2	157	60	19.3	439	326	0	0	atripla	efv	tdf/3tc	tdf	3tc	12.6	0	0	3	1	83	25.1	2.78	1.93	0.49	5.2	123	3	2	1	1	2	4	1	2	4	2	2	4	3	4	2
478	2	55	2	158	52	25.7	204	1380	0	0	atripla	efv	tdf/3tc	tdf	3tc	12.6	0	0	3	1	87.6	27.9	2.66	1.7	0.35	4.7	120	3	2	2	1	2	4		2	4	2	3	4	3	4	2
479	2	48	1	158	51	21	59	537	0	1	azt+3tc+aluvia	aluvia	azt/3tc	azt	3tc	12.6	0	1	1	0	108	34.3	2.78	2.44	0.38	5.6	6	1,3	2	1	1	3	1	2	2	1	1	2	1	2	5	3
480	2	45	2	160	68	22.5	37	623	0	0	atripla	efv	tdf/3tc	tdf	3tc	12.6	0	0	3	1	87.5	28.6	3.02	2.44	0.54	6	74	3	2	1	1	2	4	2	2	4	2	2	4	3	4	2
481	2	55	2	165	58	22.2	20	693	0	0	atripla	efv	tdf/3tc	tdf	3tc	12.6	0	1	3	1	98.9	34	2.86	2.01	0.43	5.3	103	3	2	1	1	2	4	2	2	4	2	2	4	3	4	2
482	2	48	2	152.5	67.5	25.7	20	450	0	0	atripla	efv	tdf/3tc	tdf	3tc	12.6	0	0	3	0	95.5	31.5	3.22	3.44	1.34	8	8	3	2	1	1	2	2	2	2	4	2	3	1	3	4	2
483	2	62	2	157	96.5	37.9	20	490	0	0	tld	dtg	tdf/3tc	tdf	3tc	12.6	0	0	2	0	96	29.6	4.18	2.41	0.34	7	7	1	2	2	1	2	2	2	2	3	3	4	1	3	7	4
484	2	55	2	156	48	26.2	20	426	0	0	tld	dtg	tdf/3tc	tdf	3tc	12.6	0	0	3	1	93	28.1	2	2	0	4.7	68	3	2	1	1	2	4	2	2	3	3	3	4	3	7	4
485	2	55	2	159	59	30.1	0	1000	0	0	abc+3tc+efv	efv	abc/3tc	abc	3tc	12.6	0	0	3	0	100	33.2	2.63	1.9	0.58	5.1	40	1,3	2	2	1	3	4	2	2	4	2		4	1	2	1
486	2	36	2	165	67	35.7	0	751	0	0	atripla	efv	tdf/3tc	tdf	3tc	12.6	0	0	1	0	97	31.1	3	2	1	5.7	33	3	2	1	1	2	3	2	2	4	2	4	3	3	4	2
487	2	57	2	164	58	24.9	0	525	0	0	atripla	efv	tdf/3tc	tdf	3tc	12.6	0	0	2	0	99	30.6	1.93	2.92	0.45	5.3	112	3	2	1	1	2	4	2	2	4	2	2	4	3	4	2
488	2	34	2	147	75	16.8	0	722	0	0	atripla	efv	tdf/3tc	tdf	3tc	12.6	0	1	3	0	91	29.4	3.32	2.65	0.44	6.4	23	3	2	2	1	2	3	2	1	4	2	1	2	3	4	2
489	2	18	2	158	53	17	0	710	0	0	atripla	efv	tdf/3tc	tdf	3tc	12.6	0	0	3	0	94	29	2.73	2.59	0.38	5.7	32	3	2	2	1	2	3	2	1	4	2	1	3	3	4	2
490	2	43	2	172	90	19.5	0	584	0	0	atripla	efv	tdf/3tc	tdf	3tc	12.6	0	0	1	0	91	27.9	2.4	2.12	0.28	4.8	129	3	2	2	1	2	4		2	4	2	2	4	3	4	2
491	2	37	2	150	61	27.5	813	364	0	0	atripla	efv	tdf/3tc	tdf	3tc	12.5	0	0	3	0	74	22	4	7	1	11.6	49	3	2	2	1	1	4	1	2	4	2	3	4	3	4	2
492	2	46	2	162.2	60.5	20.8	739	491	0	0	atripla	efv	tdf/3tc	tdf	3tc	12.5	0	1	1	0	93	29.2	1.28	1.87	0.24	3.4	41	3	2	2	1	2	4	2	2	4	2	2	4	3	4	2
493	2	45	2	163	63	21.5	217	718	0	0	atripla	efv	tdf/3tc	tdf	3tc	12.5	0	0	1	1	91	28.1	3.64	2.13	0.53	6.3	69	3	2	1	1	2	4	2	2	4	2	2	4	3	4	2
494	2	38	2	167	56	19.2	184	354	0	0	atripla	efv	tdf/3tc	tdf	3tc	12.5	0	0	3	1	82	27.7	1.42	2.2	0.28	3.9	6	1	2	2	1	2	1		2	4	2	2	1	3	4	2
495	2	47	2	167	69	18.7	136	676	0	0	truvada+nvp	nvp	tdf/3tc	tdf	3tc	12.5	0	1	3	1	100	31.9	4.22	1.68	0.51	6.4	31	1,3	2	2	1	3	3	2	2	5	2	2	3	3	11	5
496	2	18	2	151	39	17.7	70	586	0	0	azt+3tc+aluvia	aluvia	azt/3tc	azt	3tc	12.5	0	0	1	0	103	32.5	2.35	2.44	0.41	5.2	12	1,3	2	2	1	3	2	2	1	1	1	1	1	2	5	3
497	2	53	2	168	54	25.1	59	416	0	0	atripla	efv	tdf/3tc	tdf	3tc	12.5	0	0	3	0	100	30.5				4.5	71	3	2	1	1	3	4	2	2	4	2	3	4	3	4	2
498	2	41	2	167	53	21.7	20	266	0	0	abc+3tc+aluvia	aluvia	abc/3tc	abc	3tc	12.5	0	0	3	0	96	30.9	2.37	2.05	0.38	4.8	12	1,3	2	1	1	2	2	2	2	1	1	2	1	1	1	1
499	2	45	2	152.7	44	30.4	20	434	0	0	atripla	efv	tdf/3tc	tdf	3tc	12.5	0	0	3	1	78	23.4	1.84	1.7	0.26	3.8	68	3	2	2	1	1	4	1	2	4	2		4	3	4	2
500	2	29	2	154	55	19.7	0	1001	0	1	atripla	efv	tdf/3tc	tdf	3tc	12.5	0	0	3	1	107	35	2.63	1.88	0.39	4.9	36	3	2	2	1	3	3	2	2	4	2	2	3	3	4	2
501	2	24	2	167	71	25.3	0	491	0	1	atripla	efv	tdf/3tc	tdf	3tc	12.5	0	0	3	1	95	29	2.77	1.87	0.46	5.1	60	3	2	2	1	2	4	2	2	4	2	3	4	3	4	2
502	1	33	2	172	69	20.4	0	678	0	0	atripla	efv	tdf/3tc	tdf	3tc	12.5	0	0	3	0	90.8	28.8	2.45	1.61	0.34	4.4	69	3	2	2	1	2	4	2	2	4	2	2	4	3	4	2
503	2	35	2	172	110	23.2	0	1925	0	1	atripla	efv	tdf/3tc	tdf	3tc	12.5	0	1	1	1	94	28.7	3.3	2.81	0.39	6.5	38	3	2	2	1	2	4	2	2	4	2	2	4	3	4	2
504	2	34	2	159	69.5	23.8	0	791	0	0	atripla	efv	tdf/3tc	tdf	3tc	12.5	0	1	1	0	89	27.1	2.33	2.35	0.23	4.9	68	3	2	1	1	2	4		2	4	2	2	4	3	4	2
505	2	45	1	166.2	76	18.1	0	290	0	0	atripla	efv	tdf/3tc	tdf	3tc	12.5	0	1	3	0	89	26.2				4.79	55	3	2	2	1	2	4	1	1	4	2	1	4	3	4	2
506	2	65	2	157	61	22.7	400	764	0	0	tld	dtg	tdf/3tc	tdf	3tc	12.4	0	0	3	0	89	25.8	2.09	2.7	6.1	5.1	7	1	2	1	1	2	2	1	2	3	3	2	1	3	7	4
507	2	47	2	165	65	34.3	373	999	0	1	atripla	efv	tdf/3tc	tdf	3tc	12.4	0	0	3	1	96	28.9	2.2	2.34	0.36	4.9	67	3	2	1	1	2	4	2	2	4	2	4	4	3	4	2
508	2	36	2	148	41	26.7	61	547	0	0	atripla	efv	tdf/3tc	tdf	3tc	12.4	0	1	1	1	96.4	30.6	1.57	1.88	0.26	3.7	68	3	2	2	1	2	4	2	2	4	2	3	4	3	4	2
509	2	48	2	167	133	34.9	20	438	1	1	atripla	efv	tdf/3tc	tdf	3tc	12.4	0	0	1	0	96	29.5	4	3	0	7	68	3	2	2	1	2	4	2	2	4	2	4	4	3	4	2
510	2	44	2	165	63	38.5	0	253	0	0	atripla	efv	tdf/3tc	tdf	3tc	12.4	0	0	1	1	106.6	37.1	1.77	0.75	0.28	2.8	24	3	2	2	1	3	3	2	2	4	2	4	2	3	4	2
511	2	42	2	158	51	21.2	0	977	0	0	atripla	efv	tdf/3tc	tdf	3tc	12.4	0	0	3	0	113	36.4	2.71	2.47	0.73	3.4	68	3	2	2	1	3	4	2	2	4	2	2	4	3	4	2
512	2	56	2	167	56	21.8	0	661	0	0	atripla	efv	tdf/3tc	tdf	3tc	12.4	0	1	1	0	102	31.2	1.95	1.35	0.3	3.6	192	3	2	1	1	3	4	2	2	4	2	2	4	3	4	2
513	2	62	2	159	74	14.7	0	736	0	0	atripla	efv	tdf/3tc	tdf	3tc	12.4	0	0	3	1	97.8	30.8				5.6	68	3	2	2	1	2	4	2	1	4	2	1	4	3	4	2
514	2	46	2	156	58	26.8	0	1512	0	1	atripla	efv	tdf/3tc	tdf	3tc	12.4	0	0	1	0	100	29.9	2.35	3.06	0.29	5.7	90	3	2	1	1	3	4	2	2	4	2	3	4	3	4	2
515	2	53	2	160	64	21.1	0	1110	0	0	tld	dtg	tdf/3tc	tdf	3tc	12.4	0	0	3	0	91	28.4	0.48	2.09	0.33	2.9	7	1	2	2	1	2	2	2	2	3	3	2	1	3	7	4
516	2	37	2	165	53	21.6	0	1233	0	0	atripla	efv	tdf/3tc	tdf	3tc	12.4	0	1	3	0	88	25.8	3.83	2.4	0.47	6.7	60	3	2	1	1	2	4	1	2	4	2	2	4	3	4	2
517	1	50	2	168	64	19.9	0	605	1	0	tld	dtg	tdf/3tc	tdf	3tc	12.4	0	1	3	0	72	20.8	1.91	1.68	0.21	3.8	3	1	2	1	1	1	1	1	2	3	3	2	1	3	7	4
518	2	22	2	161	48	21.3	816	649	0	0	atripla	efv	tdf/3tc	tdf	3tc	12.3	0	0	3	0	94	28.8	2.39	3.05	0.36	5.8	83	3	1	2	1	2	4	2	2	4	2	2	4	3	4	2
519	2	45	2	169	86	21.5	208	518	0	0	azt+3tc+aluvia	aluvia	azt/3tc	azt	3tc	12.3	0	0	3	0	96	29.1	2.02	2.28	0.3	4.6	13	3	2	1	1	2	2	2	2	1	1	2	2	2	5	3
520	2	22	2	151	53	30.1	202	613	0	0	atripla	efv	tdf/3tc	tdf	3tc	12.3	0	0	1	0	84	25.2	2.29	2.94	0.37	5.6	48	3	2	2	1	2	4	1	2	4	2		4	3	4	2
521	2	27	2	163	52	29.4	170	1066	0	1	atripla	efv	tdf/3tc	tdf	3tc	12.3	0	0	1	1	94	30	3.46	2.56	0.38	6.4	53	3	2	2	1	2	4	2	2	4	2	3	4	3	4	2
522	2	53	1	159	76	25.3	25	372	0	0	tld	dtg	tdf/3tc	tdf	3tc	12.3	0	0	3	0	87	27.7	3	2	0	5.4	10	1	2	2	1	2	2		2	3	3	3	1	3	7	4
523	2	59	2	166	51.5	23.4	20	627	1	0	azt+3tc+aluvia	aluvia	azt/3tc	azt	3tc	12.3	0	0	2	1	111	34.6	1.59	1.94	0.27	3.8	7	1,3	2	2	1	3	2	2	2	1	1	2	1	2	5	3
524	2	52	2	159	57	23.5	0	720	0	0	azt+3tc+aluvia	aluvia	azt/3tc	azt	3tc	12.3	0	0	3	0	98.7	32.2	1.98	1.94	0.48	4.4	14	1,3	2	1	1	2	2	2	2	1	1	2	2	2	5	3
525	2	27	2	168	63	26.2	0	738	0	0	atripla	efv	tdf/3tc	tdf	3tc	12.3	0	0	3	1	97.9	31.8	2.47	2.09	0.44	5	58	3	2	1	1	2	4	2	2	4	2	3	4	3	4	2
526	2	57	2	161	90	22.9	0	465	0	0	atripla	efv	tdf/3tc	tdf	3tc	12.3	0	1	3	1	89	26.8	3.29	2.36	0.35	6	37	3	2	2	1	2	4	1	2	4	2	2	4	3	4	2
527	2	33	2	156	74	18.1	0	524	0	0	atripla	efv	tdf/3tc	tdf	3tc	12.3	0	0	3	1	83	24.3	1.56	2.99	0.75	5.3	4	2	2	2	1	2	1	1	1	4	2	1	1	3	4	2
528	2	49	2	158	79	25.9	0	372	0	1	atripla	efv	tdf/3tc	tdf	3tc	12.3	0	0	3	0	75	22.3	6.15	3.04	0.51	9.7	55	3	2	2	1	1	4	1	2	4	2	3	4	3	4	2
529	2	56	2	156	50	17.3	414	1519	0	0	tld	dtg	tdf/3tc	tdf	3tc	12.2	1	0	3	0	86	29.7	0.08	0.62	0.1	0.8	12	1	2	2	1	2	2	2	1	3	3	1	1	3	7	4
530	2	39	2	172.5	73	25.8	379	757	0	0	atripla	efv	tdf/3tc	tdf	3tc	12.2	0	1	1	1	96.5	30.7	1.79	2.16	0.35	4.3	57	3	2	2	1	2	4	2	2	4	2	3	4	3	4	2
531	1	55	2	160	44	33.2	290	772	0	1	tld	dtg	tdf/3tc	tdf	3tc	12.2	0	0	1	0	104	32.1	1	2	0	3.2	5	1	2	2	1	3	1	2	2	3	3	4	1	3	7	4
532	2	33	2	166	66	23.7	105	460	0	0	tld	dtg	tdf/3tc	tdf	3tc	12.2	0	0	3	0	95	30	2.27	1.97	0.36	4.6	1	3	2	2	1	2	1	2	2	3	3	2	1	3	7	4
533	2	21	2	163	51	23.4	29	837	0	0	atripla	efv	tdf/3tc	tdf	3tc	12.2	0	1	3	0	93	29.2	2.1	2.81	0.29	5.2	71	3	2	2	1	2	4	2	2	4	2	2	4	3	4	2
534	1	61	1	176	61	17.4	20	184	0	0	tld	dtg	tdf/3tc	tdf	3tc	12.2	0	0	3	0	102	32.9	1.54	1.16	0.2	2.9	4	1	2	2	1	3	1	2	1	3	3	1	1	3	7	4
535	2	40	2	159	52	18.2	0	506	0	1	atripla	efv	tdf/3tc	tdf	3tc	12.2	0	1	1	0	107	33.4	3.07	1.51	0.52	5.1	67	3	2	2	1	3	4	2	1	4	2	1	4	3	4	2
536	2	39	2	156	61	21.2	0		0	0	atripla	efv	tdf/3tc	tdf	3tc	12.2	0	0	3	0	93.5	30.7	2.51	0.73	0.36	3.6	24	3	2	2	1	2	3	2	2	4	2	2	2	3	4	2
537	2	60	2	154	63	29.1	0	849	0	1	azt+3tc+aluvia	aluvia	azt/3tc	azt	3tc	12.2	0	0	1	0	101	30.6	3.16	2.12	0.42	5.7	151	1,3	2	2	1	3	4	2	2	1	1	3	4	2	5	3
538	2	34	2	159	32	30.8	0	370	0	0	atripla	efv	tdf/3tc	tdf	3tc	12.2	0	0	3	0	93	28.6	1.65	1.32	0.23	3.2	86	3	1	1	1	2	4	2	2	4	2		4	3	4	2
539	2	35	2	161	60	28.2	935	705	0	0	atripla	efv	tdf/3tc	tdf	3tc	12.1	0	0	3	0	79.4	25.5	1.97	1.44	0.5	3.9	66	3	2	2	1		4	1	2	4	2	3	4	3	4	2
540	1	27	2	159	43	24.3	95	389	0	0	atripla	efv	tdf/3tc	tdf	3tc	12.1	0	1	3	0	86	27.3	1	1	0	2.5	13	3	2	2	1	2	2		2	4	2	2	2	3	4	2
541	2	18	2	155	45	20.2	30	275	0	0	azt+3tc+aluvia	aluvia	azt/3tc	azt	3tc	12.1	0	0	3	0	110	35.4	1.77	2.62	0.31	4.7	30	1,3	2	2	1	3	3	2	2	1	1	2	3	2	5	3
542	2	49	2	160	60	17.9	0	1277	0	0	atripla	efv	tdf/3tc	tdf	3tc	12.1	0	0	2	1	95	30.3	2.63	2.09	0.28	5	61	3	2	2	1	2	4	2	1	4	2	1	4	3	4	2
543	2	47	2	160	60	31.2	0	985	0	1	atripla	efv	tdf/3tc	tdf	3tc	12.1	0	1	3	0	90	28	2.32	2.23	0.25	4.8	37	3	2	2	1	2	4	2	2	4	2	4	4	3	4	2
544	2	52	2	162	63	25.1	0	772	0	0	atripla	efv	tdf/3tc	tdf	3tc	12.1	0	1	3	1	94	27.7	1.8	2.6	0.29	4.7	68	3	2	1	1	2	4		2	4	2	3	4	3	4	2
545	2	37	2	166	50	25.3	0	490	0	0	atripla	efv	tdf/3tc	tdf	3tc	12.1	0	1	2	1	88	26.9	2.16	1.55	0.29	4	58	3	2	1	1	2	4	1	2	4	2	3	4	3	4	2
546	1	45	2	168.7	70	37.2	988	1060	0	0	atripla	efv	tdf/3tc	tdf	3tc	12	0	0	3	0	91	27.8	3.73	2.77	0.3	6.8	35	3	2	2	1	2	3		2	4	2	4	3	3	4	2
547	1	50				16	309	136	0	0	atripla	efv	tdf/3tc	tdf	3tc	12															1				1	4	2	1		3	4	2
548	2	38	2	157	77	17.6	151	1500	0	0	atripla	efv	tdf/3tc	tdf	3tc	12	0	0	1	0	71	19.2	2.39	2.88	0.33	5.6	49		2	2	1	1	4	1	1	4	2	1	4	3	4	2
549	1	31				18	96	622	0	0	atripla	efv	tdf/3tc	tdf	3tc	12															1				1	4	2	1		3	4	2
550	2	28				22	80	260	0	0	atripla	efv	tdf/3tc	tdf	3tc	12															1				2	4	2	2		3	4	2
551	1	44				19	72	328	0	0	atripla	efv	tdf/3tc	tdf	3tc	12															1				2	4	2	2		3	4	2
552	2	49				29	58	474	0	0	atripla	efv	tdf/3tc	tdf	3tc	12															1				2	4	2	3		3	4	2
553	2	36				23	56	199	0	0	atripla	efv	tdf/3tc	tdf	3tc	12															1				2	4	2	2		3	4	2
554	2	34				19	53	483	0	0	atripla	efv	tdf/3tc	tdf	3tc	12															1				2	4	2	2		3	4	2
555	2	21				19	41	714	0	1	atripla	efv	tdf/3tc	tdf	3tc	12															1				2	4	2	2		3	4	2
556	2	41	2	168	98	15.2	33	1905	0	0	atripla	efv	tdf/3tc	tdf	3tc	12	0	1	1	0	85	24.3				1.5	67	3	2	2	1	2	4	1	1	4	2	1	4	3	4	2
557	2	31				15	31	208	0	0	atripla	efv	tdf/3tc	tdf	3tc	12															1				1	4	2	1		3	4	2
558	1	25				22	29	657	0	0	atripla	efv	tdf/3tc	tdf	3tc	12															1				2	4	2	2		3	4	2
559	1	74				19	25	334	0	0	atripla	efv	tdf/3tc	tdf	3tc	12															1				2	4	2	2		3	4	2
560	2	58				20	25	198	0	0	atripla	efv	tdf/3tc	tdf	3tc	12															1				2	4	2	2		3	4	2
561	2	37				22	25	298	0	0	atripla	efv	tdf/3tc	tdf	3tc	12															1				2	4	2	2		3	4	2
562	2	42				25	21	276	0	1	atripla	efv	tdf/3tc	tdf	3tc	12															1				2	4	2	3		3	4	2
563	2	31	2	157.2	42	21.5	20	738	0	0	atripla	efv	tdf/3tc	tdf	3tc	12	0	0	3	0	97	31	5	3	1	8	59	3	2	2	1	2	4	2	2	4	2	2	4	3	4	2
564	2	44	2	166	61	20.7	20	1009	0	0	truvada+nvp	nvp	tdf/3tc	tdf	3tc	12	0	0	3	1	85	25.2	3.64	1.98	0.28	5.9	22	3	2	2	1	2	3	1	2	5	2	2	2	3	11	5
565	2	46				30	20	258	0	0	atripla	efv	tdf/3tc	tdf	3tc	12															1				2	4	2	3		3	4	2
566	2	44				27	20	272	0	0	atripla	efv	tdf/3tc	tdf	3tc	12															1				2	4	2	3		3	4	2
567	1	35				20	20	165	0	0	atripla	efv	tdf/3tc	tdf	3tc	12															1				2	4	2	2		3	4	2
568	2	35				17	20	545	0	0	atripla	efv	tdf/3tc	tdf	3tc	12															1				1	4	2	1		3	4	2
569	2	29				20	20	742	0	0	atripla	efv	tdf/3tc	tdf	3tc	12															1				2	4	2	2		3	4	2
570	2	25				22	20	13	0	0	atripla	efv	tdf/3tc	tdf	3tc	12															1				2	4	2	2		3	4	2
571	2	23				28	20	97	0	0	atripla	efv	tdf/3tc	tdf	3tc	12															1				2	4	2	3		3	4	2
572	1	62				19	20	602	0	0	atripla	efv	tdf/3tc	tdf	3tc	12															1				2	4	2	2		3	4	2
573	2	59				32	20	968	0	0	atripla	efv	tdf/3tc	tdf	3tc	12															1				2	4	2	4		3	4	2
574	2	53				34	20	275	0	0	atripla	efv	tdf/3tc	tdf	3tc	12															1				2	4	2	4		3	4	2
575	2	50				19	20	278	0	1	atripla	efv	tdf/3tc	tdf	3tc	12															1				2	4	2	2		3	4	2
576	1	49				18	20	306	0	0	atripla	efv	tdf/3tc	tdf	3tc	12															1				1	4	2	1		3	4	2
577	2	46				23	20	281	0	1	atripla	efv	tdf/3tc	tdf	3tc	12															1				2	4	2	2		3	4	2
578	2	46				18	20	141	0	0	atripla	efv	tdf/3tc	tdf	3tc	12															1				1	4	2	1		3	4	2
579	1	43				18	20	332	0	0	atripla	efv	tdf/3tc	tdf	3tc	12															1				1	4	2	1		3	4	2
580	2	39				22	20	652	0	0	atripla	efv	tdf/3tc	tdf	3tc	12															1				2	4	2	2		3	4	2
581	2	36				17	20	531	0	1	atripla	efv	tdf/3tc	tdf	3tc	12															1				1	4	2	1		3	4	2
582	2	35				26	20	826	0	0	atripla	efv	tdf/3tc	tdf	3tc	12															1				2	4	2	3		3	4	2
583	1	34				18	20	214	0	0	atripla	efv	tdf/3tc	tdf	3tc	12															1				1	4	2	1		3	4	2
584	2	32				22	20	137	0	0	atripla	efv	tdf/3tc	tdf	3tc	12															1				2	4	2	2		3	4	2
585	2	32				22	20	389	0	0	atripla	efv	tdf/3tc	tdf	3tc	12															1				2	4	2	2		3	4	2
586	2	26				19	20	589	0	0	atripla	efv	tdf/3tc	tdf	3tc	12															1				2	4	2	2		3	4	2
587	2	24				24	20	886	0	0	atripla	efv	tdf/3tc	tdf	3tc	12															1				2	4	2	2		3	4	2
588	2	49				21	20	252	0	0	atripla	efv	tdf/3tc	tdf	3tc	12															1				2	4	2	2		3	4	2
589	1	40				18	20	968	0	0	atripla	efv	tdf/3tc	tdf	3tc	12															1				1	4	2	1		3	4	2
590	1	36				19	20	752	0	0	atripla	efv	tdf/3tc	tdf	3tc	12															1				2	4	2	2		3	4	2
591	2	32				26	20	185	0	0	atripla	efv	tdf/3tc	tdf	3tc	12															1				2	4	2	3		3	4	2
592	2	32				24	20	396	0	0	atripla	efv	tdf/3tc	tdf	3tc	12															1				2	4	2	2		3	4	2
593	1	31				20	20	376	0	0	atripla	efv	tdf/3tc	tdf	3tc	12															1				2	4	2	2		3	4	2
594	2	29				20	20	591	1	0	atripla	efv	tdf/3tc	tdf	3tc	12															1				2	4	2	2		3	4	2
595	2	43				25	20	964	0	0	atripla	efv	tdf/3tc	tdf	3tc	12															1				2	4	2	3		3	4	2
596	2	42				26	20	354	0	1	atripla	efv	tdf/3tc	tdf	3tc	12															1				2	4	2	3		3	4	2
597	2	41				22	20	539	0	0	atripla	efv	tdf/3tc	tdf	3tc	12															1				2	4	2	2		3	4	2
598	2	32				23	20	428	0	0	atripla	efv	tdf/3tc	tdf	3tc	12															1				2	4	2	2		3	4	2
599	2	43				29	20	371	0	0	atripla	efv	tdf/3tc	tdf	3tc	12															1				2	4	2	3		3	4	2
600	2	34				29	20	659	0	1	atripla	efv	tdf/3tc	tdf	3tc	12															1				2	4	2	3		3	4	2
601	2	59				22	20	512	0	0	truvada+nvp	nvp	tdf/3tc	tdf	3tc	12															1				2	5	2	2		3	11	5
602	1	57				27	20	429	0	0	atripla	efv	tdf/3tc	tdf	3tc	12															1				2	4	2	3		3	4	2
603	2	30				20	20	2	0	1	atripla	efv	tdf/3tc	tdf	3tc	12															1				2	4	2	2		3	4	2
604	2	24				17	20	763	0	0	atripla	efv	tdf/3tc	tdf	3tc	12															1				1	4	2	1		3	4	2
605	1	49				22	20	391	0	0	atripla	efv	tdf/3tc	tdf	3tc	12															1				2	4	2	2		3	4	2
606	2	40	1	159	46	14.5	0	1300	0	0	atripla	efv	tdf/3tc	tdf	3tc	12	1	0	3	1	97	31	4	2	0	7	59	3	2	1	1	2	4	2	1	4	2	1	4	3	4	2
607	2	27	2	165	95	20.5	0	1237	0	1	atripla	efv	tdf/3tc	tdf	3tc	12	0	0	3	0	90	26.6	2.93	2.15	0.32	5.4	65	3	2	2	1	2	4	1	2	4	2	2	4	3	4	2
608	2	43	2	159	73	26	0	1434	0	0	atripla	efv	tdf/3tc	tdf	3tc	12	0	0	3	0	79	23.9	4.18	2.23	0.49	6.9	67	3	2	2	1	1	4	1	2	4	2	3	4	3	4	2
609	1	67	2	174	50.5	22.4	599	1122	0	0	atripla	efv	tdf/3tc	tdf	3tc	11.9	0	0	3	1	102	32.6	3	1.2	0.29	4.5	61	3	2	2	1	3	4	2	2	4	2	2	4	3	4	2
610	2	45	2	164	61	19.8	338	996	0	1	atripla	efv	tdf/3tc	tdf	3tc	11.9	0	1	1	0	90.3	28.1	2.25	1.81	0.54	4.6	53	3	2	1	1	2	4	2	2	4	2	2	4	3	4	2
611	2	51	2	172	65	19.9	47	594	0	0	atripla	efv	tdf/3tc	tdf	3tc	11.9	0	0	3	0	100.3	32.2	1.72	1.66	0.32	3.7	81	3	2	1	1	3	4	2	2	4	2	2	4	3	4	2
612	2	70	2	163	77	39.1	35	374	0	0	atripla	efv	tdf/3tc	tdf	3tc	11.9	0		1	0	90.7	29.2	2.49	1.85	0.56	4.9	70	3	2	1	1	2	4	2	2	4	2	4	4	3	4	2
613	2	42	2	166	50	15.8	0	480	0	0	abc+3tc+aluvia	aluvia	abc/3tc	abc	3tc	11.9	0	0	1	0	104	32.9	2.3	2.02	0.27	4.6	12	1,3	2	1	1	3	2	2	1	1	1	1	1	1	1	1
614	2	24	2	164	49	19.5	0	1142	1	1	atripla	efv	tdf/3tc	tdf	3tc	11.9	0	0	1	1	92	27.9	4.18	2.64	0.38	7.2	23	3	2	2	1	2	3		2	4	2	2	2	3	4	2
615	1	66	2	170	55	18	0	934	0	1	abc+3tc+efv	efv	abc/3tc	abc	3tc	11.9	0	0	3	0	77	22.2	2.41	2.54	0.36	5.3	13	3	2	2	1	1	2	1	1	4	2	1	2	1	2	1
616	2	44	2	161	52	27.5	0	658	0	0	atripla	efv	tdf/3tc	tdf	3tc	11.9	0	1	3	1	77.2	21.4	2.53	1.62	0.35	4.5	64	3	2	1	1	1	4	1	2	4	2	3	4	3	4	2
617	2	36	2	165	47.5	26.6	952	683	0	0	atripla	efv	tdf/3tc	tdf	3tc	11.8	0	0	3	0	89	27.5	6.57	2.12	0.52	9.2	81	3	2	2	1	2	4		2	4	2	3	4	3	4	2
618	2	40	2	162	57	27.9	304	1163	0	0	atripla	efv	tdf/3tc	tdf	3tc	11.8	0	0	3	1	86	26.2				5.3	80	3	2	2	1	2	4	1	2	4	2	3	4	3	4	2
619	2	42	2	160	58	20.5	282	1540	0	0	atripla	efv	tdf/3tc	tdf	3tc	11.8	0	0	3	1	89	26	2.43	2.46	0.31	5.2	72	3	2	2	1	2	4	1	2	4	2	2	4	3	4	2
620	2	40	2	114	76	21.8	248	561	0	0	azt+3tc+aluvia	aluvia	azt/3tc	azt	3tc	11.8	0	0	1	0	105	33.1	3	2	0	5.1	24	1,3	2	1	1	3	3	2	2	1	1	2	2	2	5	3
621	1	52	2	180	56	20.1	20	147	0	0	tld	dtg	tdf/3tc	tdf	3tc	11.8	0	1	3	1	104	32.7	2.85	1.05	0.29	4.2	7	1	2	1	1	3	2	2	2	3	3	2	1	3	7	4
622	2	50	1	166	82	21.1	0	1160	1	1	tld	dtg	tdf/3tc	tdf	3tc	11.8	0	0	3	0	90.6	30.7	1.95	3.33	0.32	5.6	3	3	2	2	1	2	1	2	2	3	3	2	1	3	7	4
623	2	28	2	156	47	30.4	406	618	0	0	atripla	efv	tdf/3tc	tdf	3tc	11.7	0	0	1	1	92	28.6	3.29	1.47	0.34	5.1	38	3	2	2	1	2	4	2	2	4	2		4	3	4	2
624	2	59	2	165	73	19.7	143		0	0	tld	dtg	tdf/3tc	tdf	3tc	11.7	0	1	1	1	87	24.5	1.8	2.38	0.32	4.5	8	1	2	1	1	2	2	1	2	3	3	2	1	3	7	4
625	2	40	2	163	59	25.4	25	499	1	0	atripla	efv	tdf/3tc	tdf	3tc	11.7	0	0	1	0	85	27.1	2.58	1.58	0.63	4.8	67	3	2	2	1	2	4		2	4	2	3	4	3	4	2
626	2	38	2	168	60	21.2	20	359	0	0	atripla	efv	tdf/3tc	tdf	3tc	11.7	0	1	1	1	81	24.5	3.52	1.54	0.34	5.4	67	3	2	2	1	2	4	1	2	4	2	2	4	3	4	2
627	2	47	2	158.3	79	17.1	0	439	0	1	atripla	efv	tdf/3tc	tdf	3tc	11.7	0	0	1	0	93.7	30.8	2.13	2.08	0.6	4.8	49	3	2	2	1	2	4	2	1	4	2	1	4	3	4	2
628	1	44	2	182	65	28.7	0	371	0	0	atripla	efv	tdf/3tc	tdf	3tc	11.7	0	0	1	0	95	30.6	2.09	0.89	0.32	3.3	90	3	2	1	1	2	4	2	2	4	2	3	4	3	4	2
629	2	36	2	159.5	45	18	0	373	0	1	atripla	efv	tdf/3tc	tdf	3tc	11.7	0	1	3	1	88	26.7	1.88	1.45	0.27	3.6	66	3	2	2	1	2	4	1	1	4	2	1	4	3	4	2
630	2	40	2	151	80	16.5	0	664	0	0	atripla	efv	tdf/3tc	tdf	3tc	11.7	0	0	1	0	86	26.1	4.06	2.49	0.55	7.1	51	3	2	2	1	2	4	1	1	4	2	1	4	3	4	2
631	1	43	2	180	66	18.5	0	524	0	0	atripla	efv	tdf/3tc	tdf	3tc	11.7	0	0	3	1	90	25.8	3.86	2.38	0.36	6.6	68	3	2	1	1	2	4	1	1	4	2	1	4	3	4	2
632	1	78	2	174	51	15.6	0	575	0	0	atripla	efv	tdf/3tc	tdf	3tc	11.7	0	1	3	0	85	24.1				14.8	67	3	2	1	1	2	4	1	1	4	2	1	4	3	4	2
633	2	48	2	158.5	58.5	21	151	496	0	0	tld	dtg	tdf/3tc	tdf	3tc	11.6	0	0	3	1	58	24.3	3.99	2.08	0.43	6.5	8	1	2	1	1	1	2	1	2	3	3	2	1	3	7	4
634	2	26	2	169	48	27	0	730	0	0	azt+3tc+aluvia	aluvia	azt/3tc	azt	3tc	11.6	0	0	3	0	102	31.5	1.98	1.39	0.23	3.6	10	1,3	2	2	1	3	2	2	2	1	1	3	1	2	5	3
635	2	60	2	162	60	19.5	0	668	0	1	abc+3tc+efv	efv	abc/3tc	abc	3tc	11.6	0	0	3	0	99	31.4				4.7	25	1,3	2	1	1	2	3	2	2	4	2	2	3	1	2	1
636	2	18	2	160	46	26.2	0	666	0	0	atripla	efv	tdf/3tc	tdf	3tc	11.6	0	1	3	1	91.6	29.6	1.53	1.98	0.59	4.1	56	3	2	2	1	2	4	2	2	4	2	3	4	3	4	2
637	2	40	2	167	57	23.5	0	682	0	0	atripla	efv	tdf/3tc	tdf	3tc	11.6	0	0	3	1	85	25.9	3.43	2.94	0.53	6.9	68	3	2	2	1	2	4	1	2	4	2	2	4	3	4	2
638	2	54	2	163	75	25.9	0	1327	0	0	atripla	efv	tdf/3tc	tdf	3tc	11.5	0		3	1	98	31	2.41	1.95	0.35	4.7	93	3	2	2	1	2	4	2	2	4	2	3	4	3	4	2
639	2	36	2	154	46	29.8	0	498	0	1	atripla	efv	tdf/3tc	tdf	3tc	11.5	0	0	1	0	96	30.2	2.31	1.76	0.22	4.3	69	3	2	2	1	2	4	2	2	4	2	3	4	3	4	2
640	2	62	2	173	39	22.5	0	849	0	0	atripla	efv	tdf/3tc	tdf	3tc	11.5	0	1	3	1	93	29.1	1.91	2.23	0.36	4.5	34	3	2	2	1	2	3	2	2	4	2	2	3	3	4	2
641	2	18	2	158	39	20.3	0	441	0	0	atripla	efv	tdf/3tc	tdf	3tc	11.5	0	0	3	0	84	25.2	1.82	1.45	0.85	4.1	66	3	2	2	1	2	4	1	2	4	2	2	4	3	4	2
642	2	42	2	162	75.2	19.4	736	540	0	1	atripla	efv	tdf/3tc	tdf	3tc	11.4	1	0	1	1	76.6	23.2	1.61	2.09	0.4	4.1	69	3	2	2	1	1	4	1	2	4	2	2	4	3	4	2
643	2	40	2	170	65	27.7	46	417	0	0	atripla	efv	tdf/3tc	tdf	3tc	11.4	0	1	3	1	87	27.9	1.11	1.29	0.21	2.6	51	3	2	1	1	2	4		2	4	2	3	4	3	4	2
644	2	49	2	163	49	25.7	21	893	0	0	atripla	efv	tdf/3tc	tdf	3tc	11.4	0	0	3	1	74	22.7	2.12	2.36	0.32	4.8	69	3	2	1	1	1	4	1	2	4	2	3	4	3	4	2
645	2	40	2	166	76	20.5	20	562	0	0	atripla	efv	tdf/3tc	tdf	3tc	11.4	0	0	3	0	83	25.9	2	3	0	4.8	41	3	2	2	1	2	4	1	2	4	2	2	4	3	4	2
646	2	54	2	165	47	29.4	0	362	0	0	atripla	efv	tdf/3tc	tdf	3tc	11.4	0	0	1	1	88	27.8	2	2	0	4.1	101	3	2	1	1	2	4		2	4	2	3	4	3	4	2
647	2	41	2	157	62	24.4	0	906	0	0	atripla	efv	tdf/3tc	tdf	3tc	11.4	0	0	1	0	88	26.9	2.43	2.09	0.38	4.9	68	3	2	2	1	2	4	1	2	4	2	2	4	3	4	2
648	2	48	2	167	60	17	0	977	0	0	atripla	efv	tdf/3tc	tdf	3tc	11.4	0	0	3	0	80	22.7	4.02	3.47	0.51	8	71	3	2	2	1	2	4	1	1	4	2	1	4	3	4	2
649	2	43	1	168	87	20.8	20	1572	0	1	atripla	efv	tdf/3tc	tdf	3tc	11.3	0	0	3	0	75	22	2.9	3.2	0.4	6.5	100	3	2	1	1	1	4	1	2	4	2	2	4	3	4	2
650	2	36	2	164	54	19.4	0	418	0	0	atripla	efv	tdf/3tc	tdf	3tc	11.3	0	1	3	0	99	31.6	1.06	1.57	0.18	2.8	69	3	2	2	1	2	4	2	2	4	2	2	4	3	4	2
651	2	47	2	174	76	31.6	0	227	0	0	truvada+atv/r	atv/r	tdf/3tc	tdf	3tc	11.3	0	1	1	0	99	31.3	2.41	1.63	0.46	4.5	32	1&3	2	2	1	2	3	2	2			4	3	3	9	5
652	1	63	1	164	55	18.6	0	272	0	0	atripla	efv	tdf/3tc	tdf	3tc	11.3	0	0	1	0	94	28.9				5.3	94	3	2	1	1	2	4	2	2	4	2	2	4	3	4	2
653	2	36	2	158	62	22.8	0	1014	0	0	atripla	efv	tdf/3tc	tdf	3tc	11.3	0	0	3	0	90	27.1	1.23	1.78	0.29	3.3	63	3	2	1	1	2	4		2	4	2	2	4	3	4	2
654	2	44	2	161	61	18.7	0	298	1	0	truvada+nvp	nvp	tdf/3tc	tdf	3tc	11.3	0	1	3	1	82	24.5	0.73	1.11	0.16	2	49	1&3	2	2	1	2	4	1	2	5	2	2	4	3	11	5
655	2	67	2	165	53	17.6	162	876	0	1	atripla	efv	tdf/3tc	tdf	3tc	11.2	0	1	3	0	94	27.5	1.48	1.65	0.37	3.5	130	3	2	1	1	2	4		1	4	2	1	4	3	4	2
656	1	18	2	164	55	27	119	630	0	0	tld	dtg	tdf/3tc	tdf	3tc	11.2	0	0	3	1	98	29.8	1	1.62	0.38	3	8	3	2	2	1	2	2	2	2	3	3	3	1	3	7	4
657	2	50	2	154.5	52	17.8	20	1026	0	1	abc+3tc+efv	efv	abc/3tc	abc	3tc	11.2	0	1	3	0	77	22.6	2.46	2.24	0.31	5	32	3	2	2	1	1	3	1	1	4	2	1	3	1	2	1
658	2	58	2	154	48	32	0	1201	0	0	tld	dtg	tdf/3tc	tdf	3tc	11.2	0	1	1	1	92	29.1	2	3	0	5.7	1	1	2	1	1	2	1	2	2	3	3	4	1	3	7	4
659	1	52	2	152	49	14.3	0	362	0	0	tld	dtg	tdf/3tc	tdf	3tc	11.2	0	1	1	1	80	23.9	4	1.56	0.54	6.1	3	3	2	1	1	2	1	1	1	3	3	1	1	3	7	4
660	2	35	2	156	54	29.8	0	517	0	0	tld	dtg	tdf/3tc	tdf	3tc	11.2	0	0	1	0	82.3	23.4	2.17	1.67	0.55	4.4	11	3	2	2	1	2	2	1	2	3	3	3	1	3	7	4
661	2	65	2	167	68	16.8	909	174	0	0	tld	dtg	tdf/3tc	tdf	3tc	11.1	0	0	3	0	92.4	29	1.85	1.12	0.33	3.3	4	3	2	1	1	2	1	2	1	3	3	1	1	3	7	4
662	1	43	2	177	55	27.5	849	580	0	0	tld	dtg	tdf/3tc	tdf	3tc	11.1	0	0	1	0	82	25.5	1.38	1.15	0.27	7.8	8	1	2	1	1	2	2	1	2	3	3	3	1	3	7	4
663	2	61	2	170	50	20.4	20	1521	0	0	atripla	efv	tdf/3tc	tdf	3tc	11.1	0	0	2	0	94	28.8	2.38	4.62	0.4	7.4	47	3	2	1	1	2	4	2	2	4	2	2	4	3	4	2
664	2	61	2	170	63	30.5	0	431	0	0	tld	dtg	tdf/3tc	tdf	3tc	11.1	0	0	3	1	90	27	2.17	2.13	0.3	4.6	7	1	2	1	1	2	2	1	2	3	3		1	3	7	4
665	2	22	2	169	72	22.3	0	353	0	0	atripla	efv	tdf/3tc	tdf	3tc	11.1	0	0	3	0	71	20.4	3.02	1.99	0.29	5.3	23	3	2	1	1	1	3	1	2	4	2	2	2	3	4	2
666	2	34	2	163	52	22.9	619	313	0	0	truvada+nvp	nvp	tdf/3tc	tdf	3tc	11	0	1	1	1	80	24.2	0.98	1.55	0.27	2.8	89	1,3	2	1	1	2	4	1	2	5	2	2	4	3	11	5
667	2	26	2	165	80	30.1	455		0	0	atripla	efv	tdf/3tc	tdf	3tc	11	0	0	1	0	84	25.8	3	1	0	4.9	7	3	2	2	1	2	2	1	2	4	2		1	3	4	2
668	2	47	2	168.5	87	24.6	159	1090	1	0	tld	dtg	tdf/3tc	tdf	3tc	11	0	1	3	0	92	29.1	1.05	2.12	0.23	3.4	4	1	2	2	1	2	1	2	2	3	3	2	1	3	7	4
669	2	50	2	168	50	23.2	147	598	0	0	azt+3tc+aluvia	aluvia	azt/3tc	azt	3tc	11	0	0	3	0	96.6	31.1	3.04	1.75	0.6	5.4	7	1,3	2	1	1	2	2	2	2	1	1	2	1	2	5	3
670	2	52	2	170	87	23.2	105	1066	0	0	tld	dtg	tdf/3tc	tdf	3tc	11	0	0	3	0	73	21.6	2.85	3.04	0.3	6.2	6	1	2	1	1	1	1	1	2	3	3	2	1	3	7	4
671	2	21				23	52	672	0	0	atripla	efv	tdf/3tc	tdf	3tc	11															1				2	4	2	2		3	4	2
672	2	31				24	48	435	0	0	atripla	efv	tdf/3tc	tdf	3tc	11															1				2	4	2	2		3	4	2
673	1	63				21	48	377	0	0	atripla	efv	tdf/3tc	tdf	3tc	11															1				2	4	2	2		3	4	2
674	2	26				22	30	169	0	0	atripla	efv	tdf/3tc	tdf	3tc	11															1				2	4	2	2		3	4	2
675	2	50				24	20	197	0	0	atripla	efv	tdf/3tc	tdf	3tc	11															1				2	4	2	2		3	4	2
676	1	41				21	20	218	0	0	atripla	efv	tdf/3tc	tdf	3tc	11															1				2	4	2	2		3	4	2
677	2	37				27	20	504	1	0	atripla	efv	tdf/3tc	tdf	3tc	11															1				2	4	2	3		3	4	2
678	1	33				22	20	415	0	0	atripla	efv	tdf/3tc	tdf	3tc	11															1				2	4	2	2		3	4	2
679	2	28				22	20	155	0	0	atripla	efv	tdf/3tc	tdf	3tc	11															1				2	4	2	2		3	4	2
680	2	24				20	20	282	0	1	atripla	efv	tdf/3tc	tdf	3tc	11															1				2	4	2	2		3	4	2
681	1	54				19	20	271	0	0	atripla	efv	tdf/3tc	tdf	3tc	11															1				2	4	2	2		3	4	2
682	1	53				21	20	93	0	0	atripla	efv	tdf/3tc	tdf	3tc	11															1				2	4	2	2		3	4	2
683	2	48				21	20	744	0	0	atripla	efv	tdf/3tc	tdf	3tc	11															1				2	4	2	2		3	4	2
684	2	45				20	20	612	0	0	atripla	efv	tdf/3tc	tdf	3tc	11															1				2	4	2	2		3	4	2
685	2	44				18	20	300	0	0	atripla	efv	tdf/3tc	tdf	3tc	11															1				1	4	2	1		3	4	2
686	2	35				23	20	922	0	0	atripla	efv	tdf/3tc	tdf	3tc	11															1				2	4	2	2		3	4	2
687	2	34				21	20	785	0	1	atripla	efv	tdf/3tc	tdf	3tc	11															1				2	4	2	2		3	4	2
688	2	31				21	20	162	0	0	atripla	efv	tdf/3tc	tdf	3tc	11															1				2	4	2	2		3	4	2
689	2	30				19	20	278	0	0	atripla	efv	tdf/3tc	tdf	3tc	11															1				2	4	2	2		3	4	2
690	2	28				25	20	441	0	0	atripla	efv	tdf/3tc	tdf	3tc	11															1				2	4	2	3		3	4	2
691	1	33				18	20	146	0	0	atripla	efv	tdf/3tc	tdf	3tc	11															1				1	4	2	1		3	4	2
692	2	31				22	20	437	0	0	atripla	efv	tdf/3tc	tdf	3tc	11															1				2	4	2	2		3	4	2
693	2	31				19	20	163	0	0	atripla	efv	tdf/3tc	tdf	3tc	11															1				2	4	2	2		3	4	2
694	2	40				16	20	176	1	0	atripla	efv	tdf/3tc	tdf	3tc	11															1				1	4	2	1		3	4	2
695	2	35				28	20	207	0	0	atripla	efv	tdf/3tc	tdf	3tc	11															1				2	4	2	3		3	4	2
696	2	20				17	20	661	0	0	atripla	efv	tdf/3tc	tdf	3tc	11															1				1	4	2	1		3	4	2
697	2	44				25	20	671	0	0	atripla	efv	tdf/3tc	tdf	3tc	11															1				2	4	2	3		3	4	2
698	2	26				21	20	1099	0	0	atripla	efv	tdf/3tc	tdf	3tc	11															1				2	4	2	2		3	4	2
699	1	59	2	176	59.5	22	0	983	1	1	atripla	efv	tdf/3tc	tdf	3tc	11	0	0	3	1	105	31.9	3.65	2.22	0.23	6.1	57	3	2	2	1	3	4	2	2	4	2	2	4	3	4	2
700	2	23	2	160.5	60	25.3	0	439	0	0	atripla	efv	tdf/3tc	tdf	3tc	11	0	0	3	1	93	29				8	19	3	2	2	1	2	3	2	2	4	2	3	2	3	4	2
701	2	40	2	166	51	17.1	0	892	0	0	atripla	efv	tdf/3tc	tdf	3tc	11	0	0	1	1	87	27	2	3	0	6	68	3	2	1	1	2	4	1	1	4	2	1	4	3	4	2
702	2	38	2	160	69	27.9	0	444	0	0	atripla	efv	tdf/3tc	tdf	3tc	11	0	0	1	0	82	25.7	2	2	0	3.7	45	3	2	2	1	2	4	1	2	4	2	3	4	3	4	2
703	2	42	2	163	64	26.2	0	769	0	1	atripla	efv	tdf/3tc	tdf	3tc	11	0	0	3	1	77	23.2	2.19	2.29	0.32	4.8	69	3	2	1	1	1	4	1	2	4	2	3	4	3	4	2
704	2	37	2	160	60	47.7	0	363	0	0	atripla	efv	tdf/3tc	tdf	3tc	11	0	0	3	0	76	23.2	1.9	2.55	0.25	4.7	35	3	2	2	1	1	3	1	2	4	2	4	3	3	4	2
705	2	18	2	164	46	23	0	764	0	0	atripla	efv	tdf/3tc	tdf	3tc	11	0	0	1	1	75	22.2	1.78	2.17	0.35	4.3	50	3	2	1	1	1	4	1	2	4	2	2	4	3	4	2
706	2	42	2	156.8	50	16.2	0	723	0	1	atripla	efv	tdf/3tc	tdf	3tc	11	0	0	3	0	73	21.1	2.67	3.04	0.39	6.1	98	3	2	2	1	1	4	1	1	4	2	1	4	3	4	2
707	2	50	1	169	83	23	749	677	0	0	atripla	efv	tdf/3tc	tdf	3tc	10.9	0		3	0	92	28.2	2.41	2.13	0.36	4.9	67	3	2	1	2	2	4	2	2	4	2	2	4	3	4	2
708	2	44	2	159	53.5	23.4	582	1416	0	1	atripla	efv	tdf/3tc	tdf	3tc	10.9	0	0	2	1	95	29.7	5.8	2.33	0.87	9	62	3	2	1	2	2	4	2	2	4	2	2	4	3	4	2
709	2	34	2	163	91	23.1	326	1400	0	0	atripla	efv	tdf/3tc	tdf	3tc	10.9	0	0	3	1	86.2	26.8	3.7	3.15	0.45	7.3	68	3	2	2	2	2	4	1	2	4	2	2	4	3	4	2
710	2	36	2	160	41.5	24.1	20	226	0	0	atripla	efv	tdf/3tc	tdf	3tc	10.9	0	0	1	1	93	29.6	8.16	1.78	0.46	10.4	6	3	2	2	2	2	1	2	2	4	2	2	1	3	4	2
711	2	38	2	157	51	19.7	20	312	0	0	atripla	efv	tdf/3tc	tdf	3tc	10.9	0	0	3	1	77	22.9	2	2	0	3.7	33	3	2	2	2	1	3	1	2	4	2	2	3	3	4	2
712	2	47	1	155	55	22.2	0	529	0	1	atripla	efv	tdf/3tc	tdf	3tc	10.9	0	0	3	0	99	31.4	2.58	1.56	0.26	4.4	20	3	2	2	2	2	3	2	2	4	2	2	2	3	4	2
713	2	41	2	163	80	24	0	815	0	0	atripla	efv	tdf/3tc	tdf	3tc	10.9	0	0	1	0	81	24.7	3.76	2.29	0.44	6.5	60	3	2	2	2	2	4	1	2	4	2	2	4	3	4	2
714	2	23	2	161	45	28.3	0	614	0	0	atripla	efv	tdf/3tc	tdf	3tc	10.9	0	0	3	0	82	24	3.19	1.98	0.54	5.7	10	3	2	2	2	2	2	1	2	4	2	3	1	3	4	2
715	1	44	2	159	69	18.7	0	376	0	0	atripla	efv	tdf/3tc	tdf	3tc	10.9	0	0	1	0	78	23.1	0.16	0.69	0.15	1	12	3	2	2	2	1	2	1	2	4	2	2	1	3	4	2
716	2	55	2	162	101	19.6	483	713	0	0	tld	dtg	tdf/3tc	tdf	3tc	10.8	0	0	3	0	82	24.7				6.6	9	1	2	2	2	2	2	1	2	3	3	2	1	3	7	4
717	2	45	2	160	52	19.6	369	319	0	1	atripla	efv	tdf/3tc	tdf	3tc	10.8	0	0	3	0	87.5	27.1	3.61	1.18	0.32	5.1	79	3	2	1	2	2	4		2	4	2	2	4	3	4	2
718	2	24	2	156	55	22.4	42	501	0	0	atripla	efv	tdf/3tc	tdf	3tc	10.8	0	0	1	0	80.5	24.2	2.37	2.13	0.4	4.9	42	3	2	1	2	2	4	1	2	4	2	2	4	3	4	2
719	2	48	2	168	65	21.5	0	862	0	0	atripla	efv	tdf/3tc	tdf	3tc	10.8	0	0	3	1	92	29.9	2	2	0	3.8	45	3	2	2	2	2	4	2	2	4	2	2	4	3	4	2
720	1	61	2	167	50	16.9	695	313	0	1	azt+3tc+aluvia	aluvia	azt/3tc	azt	3tc	10.7	0	0	3	0	89	25.5	1.08	1.59	0.23	2.9	20	1,3	2	1	2	2	3	1	1	1	1	1	2	2	5	3
721	1	32	2	179	54	25.2	0	181	0	0	atripla	efv	tdf/3tc	tdf	3tc	10.7	0	0	3	1	33.6	31.7	1.23	0.47	0.21	1.9	38	3	2	2	2	1	4	2	2	4	2	3	4	3	4	2
722	2	41	2	170	71	24.7	0	516	0	0	atripla	efv	tdf/3tc	tdf	3tc	10.7	0	0	1	0	78	24.8	3	2	0	5.2	124	3	2	2	2	1	4	1	2	4	2	2	4	3	4	2
723	2	40	2	161	51	27.7	0	1420	0	0	atripla	efv	tdf/3tc	tdf	3tc	10.7	0	0	3	0	76.3	24.4	4.09	1.77	0.84	6.7	67	3	2	1	2	1	4	1	2	4	2	3	4	3	4	2
724	2	42	2	167	73	20.6	20	883	0	0	atripla	efv	tdf/3tc	tdf	3tc	10.6	0	0	3	1	86	26.2				3.4	67	3	2	1	2	2	4	1	2	4	2	2	4	3	4	2
725	2	28	2	160	55	35.3	0	1123	0	0	atripla	efv	tdf/3tc	tdf	3tc	10.6	0	0	1	0	94	30.2	2.08	1.96	0.16	4.2	24	3	2	2	2	2	3	2	2	4	2	4	2	3	4	2
726	2	70	2	167	70	24.6	394	521	0	1	tld	dtg	tdf/3tc	tdf	3tc	10.5	0	0	3	1	91.7	29	2.12	1.84	0.34	4.3	1	1	2	1	2	2	1	2	2	3	3	2	1	3	7	4
727	2	46	1	160	80	30.1	216	980	0	0	atripla	efv	tdf/3tc	tdf	3tc	10.5	0	0	1	0	88.6	26.6	4.01	2.96	0.92	7.9	31	3	2	2	2	2	3	1	2	4	2		3	3	4	2
728	2	40	2	169	62	41.6	20	756	0	0	atripla	efv	tdf/3tc	tdf	3tc	10.5	0	1	3	1	84	25.4	4	2.65	0.45	7.1	85	3	2	1	2	2	4	1	2	4	2	4	4	3	4	2
729	2	43	2	168	65	31.2	0	1066	0	0	atripla	efv	tdf/3tc	tdf	3tc	10.5	0	0	3	0	90	27.6	3.08	2.27	0.35	5.7	68	3	2	2	2	2	4		2	4	2	4	4	3	4	2
730	2	49	2	165.5	61	21.9	0	668	0	0	atripla	efv	tdf/3tc	tdf	3tc	10.5	0	0	3	0	86	23.9	2.97	2.71	0.32	6	71	3	2	2	2	2	4	1	2	4	2	2	4	3	4	2
731	2	45	2	162	61	16.4	0	877	0	0	atripla	efv	tdf/3tc	tdf	3tc	10.4	0	0	3	0	79.6	23.3				6.5	68	1,3	2	2	2		4	1	1	4	2	1	4	3	4	2
732	2	45	2	155	100	23.4	313	634	0	0	atripla	efv	tdf/3tc	tdf	3tc	10.3	0	0	3	0	83.5	25.8	2.79	3.18	0.73	6.7	112	3	2	1	2	2	4	1	2	4	2	2	4	3	4	2
733	2	45	2	162	59	30.8	34	436	0	0	atripla	efv	tdf/3tc	tdf	3tc	10.3	0	0	3	1	84	26.9	2	2	0	4.2	69	3	2	2	2	2	4	1	2	4	2		4	3	4	2
734	1	79	2	174	62	18	0	893	0	0	abc+3tc+efv	efv	abc/3tc	abc	3tc	10.3	0	0	2	0	106	33	3.54	1.47	0.29	5.3	38	1,3	2	2	2	3	4	2	1	4	2	1	4	1	2	1
735	1	40	2	165	47	35.1	0	669	0	0	atripla	efv	tdf/3tc	tdf	3tc	10.3	0	0	3	0	90	28.5	1.75	3.22	0.53	5.5	74	3	2	1	2	2	4	2	2	4	2	4	4	3	4	2
736	2	45	2	166	50	24	0	482	0	0	atripla	efv	tdf/3tc	tdf	3tc	10.3	0	0	3	0	78.2	22.7	2.84	1.34	0.42	4.6	75	3	2	1	2	1	4	1	2	4	2	2	4	3	4	2
737	2	35	2	167	48	25.5	0	475	0	0	atripla	efv	tdf/3tc	tdf	3tc	10.3	0	0	2	1	78	22.5	2.15	1.34	0.31	3.8	73	3	2	1	2	1	4	1	2	4	2	3	4	3	4	2
738	2	38	2	156	52	18.7	0	770	0	1	atripla	efv	tdf/3tc	tdf	3tc	10.2	0	0	3	0	89	26.7	3.46	2.85	0.89	7.2	83	3	2	2	2	2	4	1	2	4	2	2	4	3	4	2
739	2	39	2	154	80	20.4	22	723	0	0	atripla	efv	tdf/3tc	tdf	3tc	10.1	0	0	1	0	91	28	2	3	0	5	84		2	2	2	2	4	2	2	4	2	2	4	3	4	2
740	2	47	2	171	66	25.4	20	576	0	0	atripla	efv	tdf/3tc	tdf	3tc	10.1	0	0	3	0	95	29.6	3	2	0	5.3	102	3	2	1	2	2	4	2	2	4	2	3	4	3	4	2
741	2	43	2	161	50	33.7	524	705	0	0	truvada+nvp	nvp	tdf/3tc	tdf	3tc	10	0	0	1	1	72	21	2	2	0	4	123	1,3	2	2	2	1	4	1	2	5	2	4	4	3	11	5
742	2	41				22	334	582	0	0	atripla	efv	tdf/3tc	tdf	3tc	10															2				2	4	2	2		3	4	2
743	2	19	2	165	41.5	32.9	36	493	0	1	atripla	efv	tdf/3tc	tdf	3tc	10	0	1	3	0	77	23.7	1	2	0	3.4	7	3	2	2	2	1	2	1	2	4	2	4	1	3	4	2
744	2	37	1	168	96	19.2	28	375	0	1	atripla	efv	tdf/3tc	tdf	3tc	10	0	0	3	0	73.1	22.2	2.88	0.54	0.33	3.79	24	3	2	2	2	1	3	1	2	4	2	2	2	3	4	2
745	2	46				21	20	378	0	0	atripla	efv	tdf/3tc	tdf	3tc	10															2				2	4	2	2		3	4	2
746	2	42				19	20	596	0	0	atripla	efv	tdf/3tc	tdf	3tc	10															2				2	4	2	2		3	4	2
747	2	37				26	20	236	0	0	atripla	efv	tdf/3tc	tdf	3tc	10															2				2	4	2	3		3	4	2
748	2	34				19	20	240	0	0	atripla	efv	tdf/3tc	tdf	3tc	10															2				2	4	2	2		3	4	2
749	2	57				21	20	472	0	0	atripla	efv	tdf/3tc	tdf	3tc	10															2				2	4	2	2		3	4	2
750	2	40				30	20	154	0	0	atripla	efv	tdf/3tc	tdf	3tc	10															2				2	4	2	3		3	4	2
751	2	33				23	20	328	0	0	atripla	efv	tdf/3tc	tdf	3tc	10															2				2	4	2	2		3	4	2
752	2	32				21	20	355	0	0	atripla	efv	tdf/3tc	tdf	3tc	10															2				2	4	2	2		3	4	2
753	2	31				18	20	548	0	0	atripla	efv	tdf/3tc	tdf	3tc	10															2				1	4	2	1		3	4	2
754	2	30				24	20	827	0	0	atripla	efv	tdf/3tc	tdf	3tc	10															2				2	4	2	2		3	4	2
755	2	28				23	20	110	0	0	atripla	efv	tdf/3tc	tdf	3tc	10															2				2	4	2	2		3	4	2
756	2	28				18	20	305	0	0	atripla	efv	tdf/3tc	tdf	3tc	10															2				1	4	2	1		3	4	2
757	1	43				20	20	338	0	1	atripla	efv	tdf/3tc	tdf	3tc	10															2				2	4	2	2		3	4	2
758	2	37				17	20	617	0	0	atripla	efv	tdf/3tc	tdf	3tc	10															2				1	4	2	1		3	4	2
759	2	35				21	20	308	0	0	atripla	efv	tdf/3tc	tdf	3tc	10															2				2	4	2	2		3	4	2
760	2	27				19	20	226	0	0	atripla	efv	tdf/3tc	tdf	3tc	10															2				2	4	2	2		3	4	2
761	1	26				15	20	373	0	0	atripla	efv	tdf/3tc	tdf	3tc	10															2				1	4	2	1		3	4	2
762	2	53				25	20	267	0	0	atripla	efv	tdf/3tc	tdf	3tc	10															2				2	4	2	3		3	4	2
763	2	30				22	20	340	0	0	atripla	efv	tdf/3tc	tdf	3tc	10															2				2	4	2	2		3	4	2
764	2	28				21	20	332	0	1	atripla	efv	tdf/3tc	tdf	3tc	10															2				2	4	2	2		3	4	2
765	1	46				20	20	93	0	0	atripla	efv	tdf/3tc	tdf	3tc	10															2				2	4	2	2		3	4	2
766	2	48	2	156	61	58.5	0	450	0	0	tld	dtg	tdf/3tc	tdf	3tc	10	0	0	2	0	111	34.8	3.73	2.24	0.93	6.9	6	1	2	1	2	3	1	2	2	3	3	4	1	3	7	4
767	1	54	2	172	57	25	40	458	1	0	tld	dtg	tdf/3tc	tdf	3tc	9.8	0	0	3	0	74.7	21.4	1.38	1.11	0.41	2.9	3	1	2	1	2	1	1	1	2	3	3	3	1	3	7	4
768	2	48	1	169	63	22.1	0	453	0	0	atripla	efv	tdf/3tc	tdf	3tc	9.8	0	0	3	0	78.7	25.8	1.56	1.83	0.1	3.5	73	3	2	2	2	1	4	1	2	4	2	2	4	3	4	2
769	2	35	2	159.6	54.5	25.6	20	435	0	0	atripla	efv	tdf/3tc	tdf	3tc	9.6	0	1	3	0	83	25.2	2.27	1.38	0.25	3.9	24	3	2	2	2	2	3	1	2	4	2	3	2	3	4	2
770	2	43	1	164	52	25.1	183	173	1	0	atripla	efv	tdf/3tc	tdf	3tc	9.4	0	0	1	0	80	23.9	4	1	0	5.1	61	3	2	1	2	2	4	1	2	4	2	3	4	3	4	2
771	2	45	2	147	46	22.2	0	326	0	0	atripla	efv	tdf/3tc	tdf	3tc	9.4	0	1	1	1	73	20.2	1.23	1.51	0.25	3	40	3	2	1	2	1	4	1	2	4	2	2	4	3	4	2
772	2	40	2	160	80	17	0	277	0	0	atripla	efv	tdf/3tc	tdf	3tc	9.3	0	0	2	0	83	25	2.02	1.14	0.24	3.4	78	3	2	2	2	2	4	1	1	4	2	1	4	3	4	2
773	2	37	2	154.6	59	22.2	49	1082	0	0	atripla	efv	tdf/3tc	tdf	3tc	9.1	0	0	1	0	75	21.8	3.58	1.96	0.36	5.9	61	3	2	2	2	1	4	1	2	4	2	2	4	3	4	2
774	1	32				17	396	40	1	0	atripla	efv	tdf/3tc	tdf	3tc	9															2				1	4	2	1		3	4	2
775	1	60	2	178	52	29.4	20	364	0	0	atripla	efv	tdf/3tc	tdf	3tc	9	0	0	3	1	87	29	2.92	1.87	0.41	5.2	156	3	2	1	2	2	4	2	2	4	2	3	4	3	4	2
776	2	48				20	20	232	0	0	atripla	efv	tdf/3tc	tdf	3tc	9															2				2	4	2	2		3	4	2
777	2	33				17	20	1070	0	0	atripla	efv	tdf/3tc	tdf	3tc	9															2				1	4	2	1		3	4	2
778	2	61				22	20	688	0	1	atripla	efv	tdf/3tc	tdf	3tc	9															2				2	4	2	2		3	4	2
779	2	40				22	20	265	0	0	atripla	efv	tdf/3tc	tdf	3tc	9															2				2	4	2	2		3	4	2
780	1	39				25	20	239	0	0	atripla	efv	tdf/3tc	tdf	3tc	9															2				2	4	2	3		3	4	2
781	2	36				19	20	298	0	0	atripla	efv	tdf/3tc	tdf	3tc	9															2				2	4	2	2		3	4	2
782	1	39	2	178	54	29.7	0	736	0	0	atripla	efv	tdf/3tc	tdf	3tc	9	0	0	1	1	85	26	5	3	1	9	68	3	2	2	2	2	4	1	2	4	2	3	4	3	4	2
783	2	29	2	162	49	22.3	0	906	0	0	atripla	efv	tdf/3tc	tdf	3tc	9	0	0	3	1	74	22	3	2	0	5	67	3	2	2	2	1	4	1	2	4	2	2	4	3	4	2
784	2	21	2	160	42	31.2	0	877	0	0	atripla	efv	tdf/3tc	tdf	3tc	9	0	0	3	1	63	17.8	2.7	1.84	0.26	5.9	49	3	2	2	2	1	4	1	2	4	2	4	4	3	4	2
785	2	44	2	175	65	26.1	29	785	1	0	truvada+aluvia	aluvia	tdf/3tc	tdf	3tc	8.9	0	0	3	0	32.4	21	2.26	1.81	0.43	4.5	73	1,3	2	1	2	1	4	1	2	1	1	3	4	3	8	5
786	1	65	2	170	52	20	20	353	0	0	azt+3tc+atv/r	atv/r	azt/3tc	azt	3tc	8.9	0	0	3	0	106	34.3	9.07	2.05	0.88	12	13	1,3	2	1	2	3	2	2	2			2	2	2	6	3
787	2	51	2	154	51	19.2	20	501	0	0	atripla	efv	tdf/3tc	tdf	3tc	8.9	0	0	2	0	71	20		1.2		3.5	56	3	2	2	2	1	4	1	2	4	2	2	4	3	4	2
788	2	46	2	166	69	27.1	239	434	0	0	atripla	efv	tdf/3tc	tdf	3tc	8.8	0	0	3	0	67	19.7	1.25	2.37	0.38	4	36	3	2	2	2	1	3	1	2	4	2	3	3	3	4	2
789	2	49	2	161	69	19.1	706	1475	0	0	atripla	efv	tdf/3tc	tdf	3tc	8.7	0	0	3	0	64.6	17.8				7	76	3	2	1	2	1	4	1	2	4	2	2	4	3	4	2
790	2	42	2	136	51	18.5	0	505	0	1	atripla	efv	tdf/3tc	tdf	3tc	8.7	0	0	3	0	68	18	1.4	1.69	0.21	3.3	27	3	2	2	2	1	3	1	1	4	2	1	3	3	4	2
791	2	44	2	163	51	29	20	561	0	0	atripla	efv	tdf/3tc	tdf	3tc	8.3	0	0	1	1	69	19.7	3	2	0	5	68	3	2	1	2	1	4	1	2	4	2	3	4	3	4	2
792	2	34	2	164	56	22.6	20	1701	0	0	atripla	efv	tdf/3tc	tdf	3tc	8.2	0	0	1	1	67	17.8	4.88	3.38	0.64	8.9	67	3	2	2	2	1	4	1	2	4	2	2	4	3	4	2
793	1	48	1	182	83	17.7	0	694	0	0	truvada+nvp	nvp	tdf/3tc	tdf	3tc	8.2	0	1	3	1	63	17.5	2.51	2.45	0.54	4.5	82	1,3	2	1	2	1	4	1	1	5	2	1	4	3	11	5
794	2	38	2	168	51	16.8	26	369	0	0	atripla	efv	tdf/3tc	tdf	3tc	8.1	1	0	3	1	68	19.3				6	62	3	2	2	2	1	4	1	1	4	2	1	4	3	4	2
795	2	36				26	684	641	0	0	atripla	efv	tdf/3tc	tdf	3tc	8															2				2	4	2	3		3	4	2
796	2	40				28	115	375	0	0	atripla	efv	tdf/3tc	tdf	3tc	8															2				2	4	2	3		3	4	2
797	2	48	2	155	60	30	20	536	0	0	truvada+nvp	nvp	tdf/3tc	tdf	3tc	8	0	0	3	0	63	17.2	3	2	0	5.1	103	1,3	2	2	2	1	4	1	2	5	2	3	4	3	11	5
798	2	41				29	20	247	0	0	atripla	efv	tdf/3tc	tdf	3tc	8															2				2	4	2	3		3	4	2
799	2	49				19	20	371	0	0	atripla	efv	tdf/3tc	tdf	3tc	8															2				2	4	2	2		3	4	2
800	2	20				19	20	282	0	0	atripla	efv	tdf/3tc	tdf	3tc	8															2				2	4	2	2		3	4	2
801	2	36				19	20	314	0	1	atripla	efv	tdf/3tc	tdf	3tc	8															2				2	4	2	2		3	4	2
802	2	42				21	20	285	0	0	atripla	efv	tdf/3tc	tdf	3tc	8															2				2	4	2	2		3	4	2
803	2	33				24	20	868	0	0	atripla	efv	tdf/3tc	tdf	3tc	8															2				2	4	2	2		3	4	2
804	2	23	2	163	57	17.1	0	438	0	0	atripla	efv	tdf/3tc	tdf	3tc	7.7	0	1	3	0	71	20	4.06	1.75	0.49	6.3	9	3	2	2	2	1	2	1	1	4	2	1	1	3	4	2
805	2	39	2	170	78	21.1	0	456	0	0	atripla	efv	tdf/3tc	tdf	3tc	7.4	0		1	1	62	17.5	2.46	1.54	0.3	4.3	70	3	2	2	2	1	4	1	2	4	2	2	4	3	4	2
806	2	42	2	167	95	16.1	0	865	0	0	atripla	efv	tdf/3tc	tdf	3tc	7.1	0	1	2	0	18.5	18.5	2.75	2.15	0.4	5.3	72	3	2	2	2	1	4	1	1	4	2	1	4	3	4	2
807	2	48	2	172.5	65	17.2	0	1208	0	0	atripla	efv	tdf/3tc	tdf	3tc	7.1	0	0	3	0	65	16.4	1.14	1.86	0.3	3.3	46	3	2	2	2	1	4	1	1	4	2	1	4	3	4	2
808	2	36				20	20	492	0	0	atripla	efv	tdf/3tc	tdf	3tc	7															2				2	4	2	2		3	4	2
809	2	19				16	20	673	0	0	atripla	efv	tdf/3tc	tdf	3tc	7															2				1	4	2	1		3	4	2
810	2	40	2	173	62	24.4	0	483	0	0	atripla	efv	tdf/3tc	tdf	3tc	6.5	0	0	3	1	61	16.7	3.31	1.7	0.49	5.5	70	3	2	1	2	1	4	1	2	4	2	2	4	3	4	2
811	1	61	2	186	57	21.9	0	501	0	0	tld	dtg	tdf/3tc	tdf	3tc	6.4	0	1	1	0	77	25	0.63	1.12	0.15	1.9	1	1	2	1	2	1	1	1	2	3	3	2	1	3	7	4
812	1	54	2	175	59	25.9	0	824	0	0	tld	dtg	tdf/3tc	tdf	3tc	6.02	0	1	1	1	92	28.5	5.04	1.76	0.34	7.2	6	1	2	1	2	2	1	2	2	3	3	3	1	3	7	4
813	2	29				23	20	705	0	0	atripla	efv	tdf/3tc	tdf	3tc	6															2				2	4	2	2		3	4	2
814	2	33				20	20	568	0	0	atripla	efv	tdf/3tc	tdf	3tc	6															2				2	4	2	2		3	4	2
815	2	49	2	154	42	19.1	33	190	0	1	atripla	efv	tdf/3tc	tdf	3tc	5.9	0	0	1	0	64	17.5	1.26	1.32	0.22	2.8	72	3	2	2	2	1	4	1	2	4	2	2	4	3	4	2
816	2	46	2	156	46	17.7	28	414	0	0	atripla	efv	tdf/3tc	tdf	3tc	5.8	0	0	1	0	70	18	2.08	1.3	0.31	3.7	68	3	2	2	2	1	4	1	1	4	2	1	4	3	4	2
817	1	62	2	174	69	16.8	0	253	0	0	tld	dtg	tdf/3tc	tdf	3tc	5.78	0	0	1	0	102	30.8	1.79	2.3	0.71	4.8	4	1	2	1	2	3	1	2	1	3	3	1	1	3	7	4
818	2	24	2	162	42.5	30.1	31	1028	0	0	atripla	efv	tdf/3tc	tdf	3tc	5.5	0	0	2	0	56	14.1	3.9	2.45	0.46	6.8	67	3	2	2	2	1	4	1	2	4	2		4	3	4	2
819	2	50	2	155	59	30.1	0	739	0	0	truvada+nvp	nvp	tdf/3tc	tdf	3tc	5	0	0	3	0	65	18.1	3.91	2.01	0.58	6.5	69	1,3	2	2	2	1	4	1	2	5	2		4	3	11	5
820	2	55	2	163	52	21.9	401	463	0	0	atripla	efv	tdf/3tc	tdf	3tc	4.8	0	0	1	0	60	12.4	4	2	1	6.3	68	3	2	2	2	1	4	1	2	4	2	2	4	3	4	2
821	2	42	2	166	66	36.8	0	304	0	0	atripla	efv	tdf/3tc	tdf	3tc	4.7	0	0	3	1	63	17.9	1.03	0.91	0.16	2.1	75	3	2	2	2	1	4	1	2	4	2	4	4	3	4	2
822	2	47	2	169	87	22.8	0	356	0	0	atripla	efv	tdf/3tc	tdf	3tc	4.51	0	0	1	0	97	28.6	6.15	1.47	0.38	8	68	3	2	2	2	2	4	2	2	4	2	2	4	3	4	2
823	2	42	1	167	70	26.6	320	694	0	0	atripla	efv	tdf/3tc	tdf	3tc	4.18	0	1	3	0	74.2	21.1	2.85	2.11	0.64	4.6	74	3	2	2	2	1	4	1	2	4	2	3	4	3	4	2
